# Supplementary material for: An orally available PfPKG inhibitor blocks Plasmodium’s infection of the liver
Source: PLoS Pathog. 2026 Jul 30;22(7):e1014322. doi: 10.1371/journal.ppat.1014322 (PMC13422867; doi:10.1371/journal.ppat.1014322)
Supplement: S1 Table — Bioinformatics analyses of PfPKG genomic sequence in MalariaGen isolates. (XLSX) [file ppat.1014322.s007.xlsx]

## Sheet: Statistics
Type of mutation	Total mutation
5_prime_UTR_premature_start_codon_gain_variant	9
5_prime_UTR_variant	120
conservative_inframe_deletion	4
conservative_inframe_insertion	18
downstream_gene_variant	1098
frameshift_variant	21
frameshift_variant&start_lost	1
frameshift_variant&stop_gained	2
missense_variant	517
missense_variant&splice_region_variant	6
splice_acceptor_variant&intron_variant	11
splice_donor_variant&intron_variant	4
splice_region_variant&intron_variant	41
splice_region_variant&synonymous_variant	5
start_lost	1
start_lost&disruptive_inframe_deletion	1
stop_gained	25
stop_lost&conservative_inframe_deletion&splice_region_variant	1
stop_lost&splice_region_variant	1
synonymous_variant	493
upstream_gene_variant	3
(blank)
Grand Total	2382

## Sheet: All mutations in PfPKG ORF
Posiition	Aera (intron/exon)	Type of mutation	Nucleotide change	Amino acid change	Total
1490315					0
1490316		downstream_gene_variant	c.*2202_*2206dupAAATA		50
1490316		downstream_gene_variant	c.*2202_*2206dupAAATA		64
1490316		downstream_gene_variant	c.*2202_*2206delAAATA		764
1490319					0
1490319		downstream_gene_variant	c.*2194_*2195insAAAAA		1
1490319		downstream_gene_variant	c.*2194_*2195insAAAAA		4
1490320					0
1490321	Exon5				0
1490321	Exon5				0
1490321	Exon5	downstream_gene_variant	c.*2192A>G		7
1490321	Exon5	downstream_gene_variant	c.*2197_*2211delAAATAAAATATAATA		2
1490322	Exon5				0
1490322	Exon5	downstream_gene_variant	c.*2193_*2194insTT		1
1490323	Exon5				0
1490323	Exon5	downstream_gene_variant	c.*2194A>T		19
1490323	Exon5				0
1490323	Exon5	downstream_gene_variant	c.*2194A>T		105
1490323	Exon5	downstream_gene_variant	c.*2195_*2200delTAAAAT		1
1490324	Exon5				0
1490324	Exon5	downstream_gene_variant	c.*2199_*2200insAAAAA		2
1490324	Exon5	downstream_gene_variant	c.*2195T>A		3
1490324	Exon5	downstream_gene_variant	c.*2195T>A		22
1490324	Exon5	downstream_gene_variant	c.*2199_*2200insAAAAA		3
1490325	Exon5				0
1490326	Exon5				0
1490326	Exon5	downstream_gene_variant	c.*2206_*2207insAAATATAATAAAATA		1
1490327	Exon5				0
1490328	Exon5				0
1490329	Exon5				0
1490329	Exon5				0
1490329	Exon5	downstream_gene_variant	c.*2200T>A		1
1490329	Exon5	downstream_gene_variant	c.*2204_*2205insAAAAA		1
1490329	Exon5	downstream_gene_variant	c.*2200T>A		17
1490329	Exon5	downstream_gene_variant	c.*2204_*2205insAAAAA		2
1490330	Exon5				0
1490330	Exon5	downstream_gene_variant	c.*2201_*2202insT		1
1490331	Exon5				0
1490331	Exon5				0
1490331	Exon5	downstream_gene_variant	c.*2210_*2214dupTATAA		5
1490331	Exon5	downstream_gene_variant	c.*2202A>T		5
1490331	Exon5	downstream_gene_variant	c.*2202A>T		18
1490331	Exon5	downstream_gene_variant	c.*2210_*2214delTATAA		54
1490331	Exon5	downstream_gene_variant	c.*2210_*2214dupTATAA		4
1490332	Exon5				0
1490333	Exon5				0
1490334	Exon5				0
1490334	Exon5	downstream_gene_variant	c.*2205T>A		3
1490334	Exon5	downstream_gene_variant	c.*2206_*2207insAAAAA		1
1490335	Exon5				0
1490336	Exon5				0
1490336	Exon5				0
1490336	Exon5	downstream_gene_variant	c.*2207T>A		1
1490336	Exon5	downstream_gene_variant	c.*2207T>A		21
1490336	Exon5	downstream_gene_variant	c.*2209_*2210insAAAAA		1
1490337	Exon5				0
1490337	Exon5				0
1490338	Exon5				0
1490339	Exon5				0
1490339	Exon5	downstream_gene_variant	c.*2210T>A		4
1490340	Exon5				0
1490340	Exon5				0
1490340	Exon5	downstream_gene_variant	c.*2212delT		1
1490341	Exon5				0
1490341	Exon5				0
1490341	Exon5	downstream_gene_variant	c.*2212T>A		1
1490341	Exon5	downstream_gene_variant	c.*2218dupA		1
1490341	Exon5	downstream_gene_variant	c.*2212T>A		7
1490341	Exon5	downstream_gene_variant	c.*2218dupA		5
1490342	Exon5				0
1490342	Exon5	downstream_gene_variant	c.*2213A>T		1
1490343	Exon5				0
1490343	Exon5	downstream_gene_variant	c.*2214A>T		2
1490344	Exon5				0
1490345	Exon5				0
1490345	Exon5	downstream_gene_variant	c.*2216A>G		1
1490346	Exon5				0
1490347	Exon5				0
1490347	Exon5	downstream_gene_variant	c.*2218A>T		2
1490347	Exon5	downstream_gene_variant	c.*2218A>G		2
1490348	Exon5				0
1490349	Exon5				0
1490349	Exon5	downstream_gene_variant	c.*2220G>A		1
1490350	Exon5				0
1490350	Exon5	downstream_gene_variant	c.*2221A>G		1
1490350	Exon5	downstream_gene_variant	c.*2221A>G		3
1490351	Exon5				0
1490351	Exon5	downstream_gene_variant	c.*2222G>T		2
1490351	Exon5	downstream_gene_variant	c.*2222G>A		1
1490352	Exon5				0
1490352	Exon5	downstream_gene_variant	c.*2223A>T		1
1490353	Exon5				0
1490353	Exon5				0
1490353	Exon5	downstream_gene_variant	c.*2224G>A		3
1490353	Exon5	downstream_gene_variant	c.*2226dupA		3
1490354	Exon5				0
1490354	Exon5	downstream_gene_variant	c.*2225A>G		1
1490354	Exon5	downstream_gene_variant	c.*2225A>G		2
1490355	Exon5				0
1490355	Exon5				0
1490356	Exon5				0
1490356	Exon5				0
1490356	Exon5	downstream_gene_variant	c.*2227T>A		5
1490356	Exon5	downstream_gene_variant	c.*2236dupA		5
1490356	Exon5	downstream_gene_variant	c.*2227T>A		34
1490356	Exon5	downstream_gene_variant	c.*2236delA		88
1490357	Exon5				0
1490357	Exon5	downstream_gene_variant	c.*2228A>C		1
1490357	Exon5	downstream_gene_variant	c.*2228A>C		3
1490358	Exon5				0
1490358	Exon5	downstream_gene_variant	c.*2229A>G		1
1490359	Exon5				0
1490359	Exon5	downstream_gene_variant	c.*2230A>C		1
1490360	Exon5				0
1490360	Exon5	downstream_gene_variant	c.*2231A>G		1
1490361	Exon5				0
1490362	Exon5				0
1490362	Exon5	downstream_gene_variant	c.*2233A>G		1
1490363	Exon5				0
1490363	Exon5	downstream_gene_variant	c.*2234A>G		1
1490363	Exon5	downstream_gene_variant	c.*2234A>T		1
1490364	Exon5				0
1490365	Exon5				0
1490365	Exon5	downstream_gene_variant	c.*2236A>G		2
1490366	Exon5				0
1490366	Exon5	downstream_gene_variant	c.*2237C>A		3
1490366	Exon5	downstream_gene_variant	c.*2237C>A		3
1490367	Exon5				0
1490368	Exon5				0
1490368	Exon5	downstream_gene_variant	c.*2239C>A		2
1490368	Exon5	downstream_gene_variant	c.*2239C>T		17
1490369	Exon5				0
1490369	Exon5	downstream_gene_variant	c.*2240C>T		1
1490369	Exon5	downstream_gene_variant	c.*2240C>T		1
1490370	Exon5				0
1490370	Exon5	downstream_gene_variant	c.*2241G>A		1
1490370	Exon5	downstream_gene_variant	c.*2241G>A		5
1490371	Exon5				0
1490371	Exon5	downstream_gene_variant	c.*2242C>A		2
1490372	Exon5				0
1490373	Exon5				0
1490373	Exon5	downstream_gene_variant	c.*2244A>T		1
1490374	Exon5				0
1490375	Exon5				0
1490375	Exon5	downstream_gene_variant	c.*2246A>T		2
1490376	Exon5				0
1490377	Exon5				0
1490378	Exon5				0
1490378	Exon5	downstream_gene_variant	c.*2249T>G		1
1490378	Exon5	downstream_gene_variant	c.*2249T>G		1
1490379	Exon5				0
1490379	Exon5	downstream_gene_variant	c.*2250A>G		1
1490380	Exon5				0
1490380	Exon5	downstream_gene_variant	c.*2251A>T		1
1490380	Exon5	downstream_gene_variant	c.*2251A>T		1
1490381	Exon5				0
1490382	Exon5				0
1490383	Exon5				0
1490384	Exon5				0
1490384	Exon5	downstream_gene_variant	c.*2255C>A		2
1490385	Exon5				0
1490386	Exon5				0
1490386	Exon5	downstream_gene_variant	c.*2257T>A		1
1490387	Exon5				0
1490388	Exon5				0
1490388	Exon5	downstream_gene_variant	c.*2259A>G		1
1490389	Exon5				0
1490389	Exon5	downstream_gene_variant	c.*2260T>A		1
1490390	Exon5				0
1490391	Exon5				0
1490392	Exon5				0
1490393	Exon5				0
1490393	Exon5	downstream_gene_variant	c.*2264G>A		1
1490394	Exon5				0
1490394	Exon5	downstream_gene_variant	c.*2265T>C		1
1490394	Exon5	downstream_gene_variant	c.*2271_*2274delCAAA		1
1490395	Exon5				0
1490396	Exon5				0
1490396	Exon5	downstream_gene_variant	c.*2267C>A		1
1490397	Exon5				0
1490398	Exon5				0
1490398	Exon5	downstream_gene_variant	c.*2269A>C		3
1490399	Exon5				0
1490400	Exon5				0
1490400	Exon5	downstream_gene_variant	c.*2271C>A		2
1490401	Exon5				0
1490402	Exon5				0
1490403	Exon5				0
1490403	Exon5				0
1490404	Exon5				0
1490404	Exon5				0
1490404	Exon5	downstream_gene_variant	c.*2275T>C		1
1490404	Exon5	downstream_gene_variant	c.*2275T>G		1
1490405	Exon5				0
1490405	Exon5				0
1490405	Exon5	downstream_gene_variant	c.*2292dupA		31
1490405	Exon5	downstream_gene_variant	c.*2276G>A		1
1490405	Exon5	downstream_gene_variant	c.*2276G>A		14
1490405	Exon5	downstream_gene_variant	c.*2292dupA		163
1490405	Exon5	downstream_gene_variant	c.*2292delA		40
1490406	Exon5				0
1490407	Exon5				0
1490407	Exon5	downstream_gene_variant	c.*2278A>T		2
1490408	Exon5				0
1490409	Exon5				0
1490410	Exon5				0
1490410	Exon5	downstream_gene_variant	c.*2281A>G		1
1490411	Exon5				0
1490412	Exon5				0
1490413	Exon5				0
1490414	Exon5				0
1490415	Exon5				0
1490416	Exon5				0
1490417	Exon5				0
1490417	Exon5	downstream_gene_variant	c.*2288A>T		2
1490418	Exon5				0
1490418	Exon5	downstream_gene_variant	c.*2289A>T		1
1490419	Exon5				0
1490419	Exon5	downstream_gene_variant	c.*2290A>T		1
1490420	Exon5				0
1490421	Exon5				0
1490421	Exon5				0
1490422	Exon5				0
1490422	Exon5	downstream_gene_variant	c.*2293T>A		4
1490423	Exon5				0
1490424	Exon5				0
1490424	Exon5	downstream_gene_variant	c.*2295A>T		2
1490425	Exon5				0
1490425	Exon5	downstream_gene_variant	c.*2296T>A		1
1490426	Exon5				0
1490427	Exon5				0
1490427	Exon5	downstream_gene_variant	c.*2298A>C		8
1490428	Exon5				0
1490429	Exon5				0
1490429	Exon5	downstream_gene_variant	c.*2300T>G		1
1490430	Exon5				0
1490431	Exon5				0
1490432	Exon5				0
1490432	Exon5	downstream_gene_variant	c.*2303T>A		2
1490433	Exon5				0
1490434	Exon5				0
1490435	Exon5				0
1490435	Exon5	downstream_gene_variant	c.*2306A>T		1
1490435	Exon5	downstream_gene_variant	c.*2306A>T		5
1490436	Exon5				0
1490436	Exon5	downstream_gene_variant	c.*2307A>G		1
1490437	Exon5				0
1490438	Exon5				0
1490439	Exon5				0
1490439	Exon5	downstream_gene_variant	c.*2310A>T		1
1490440	Exon5				0
1490440	Exon5	downstream_gene_variant	c.*2311A>C		1
1490441	Exon5				0
1490441	Exon5	downstream_gene_variant	c.*2312C>T		2
1490441	Exon5	downstream_gene_variant	c.*2312C>T		5
1490442	Exon5				0
1490442	Exon5				0
1490442	Exon5	downstream_gene_variant	c.*2313A>G		1
1490443	Exon5				0
1490444	Exon5				0
1490445	Exon5				0
1490446	Exon5				0
1490447	Exon5				0
1490448	Exon5				0
1490448	Exon5	downstream_gene_variant	c.*2324dupA		2
1490448	Exon5	downstream_gene_variant	c.*2319C>A		2
1490448	Exon5	downstream_gene_variant	c.*2324dupA		20
1490449	Exon5				0
1490449	Exon5	downstream_gene_variant	c.*2320A>G		1
1490450	Exon5				0
1490451	Exon5				0
1490451	Exon5	downstream_gene_variant	c.*2322A>T		1
1490452	Exon5				0
1490452	Exon5	downstream_gene_variant	c.*2323A>T		1
1490453	Exon5				0
1490453	Exon5	downstream_gene_variant	c.*2324A>T		1
1490453	Exon5	downstream_gene_variant	c.*2324A>T		2
1490454	Exon5				0
1490455	Exon5				0
1490455	Exon5	downstream_gene_variant	c.*2326T>A		2
1490455	Exon5	downstream_gene_variant	c.*2326T>A		9
1490456	Exon5				0
1490457	Exon5				0
1490458	Exon5				0
1490458	Exon5	downstream_gene_variant	c.*2329T>A		1
1490458	Exon5	downstream_gene_variant	c.*2329_*2330insC		1
1490459	Exon5				0
1490459	Exon5	downstream_gene_variant	c.*2330A>T		2
1490459	Exon5	downstream_gene_variant	c.*2330A>T		6
1490460	Exon5				0
1490460	Exon5	downstream_gene_variant	c.*2331A>G		1
1490460	Exon5	downstream_gene_variant	c.*2333_*2336dupTATT		1
1490460	Exon5	downstream_gene_variant	c.*2332_*2344delTTATTATATATAT		1
1490461	Exon5				0
1490461	Exon5				0
1490461	Exon5	downstream_gene_variant	c.*2332T>A		1
1490462	Exon5				0
1490463	Exon5				0
1490463	Exon5	downstream_gene_variant	c.*2334A>C		2
1490463	Exon5	downstream_gene_variant	c.*2334A>C		12
1490463	Exon5	downstream_gene_variant	c.*2336delT		1
1490464	Exon5				0
1490464	Exon5	downstream_gene_variant	c.*2358_*2374delATATATATAATATATAT		140
1490464	Exon5	downstream_gene_variant	c.*2348_*2349dupTA		55
1490464	Exon5	downstream_gene_variant	c.*2335T>A		1
1490464	Exon5	downstream_gene_variant	c.*2335T>A		3
1490464	Exon5	downstream_gene_variant	c.*2348_*2349dupTA		1059
1490464	Exon5	downstream_gene_variant	c.*2358_*2374delATATATATAATATATAT		1407
1490465	Exon5				0
1490465	Exon5	downstream_gene_variant	c.*2350_*2362delATATATATATATA		1
1490465	Exon5	downstream_gene_variant	c.*2336T>A		1
1490465	Exon5	downstream_gene_variant	c.*2350_*2362delATATATATATATA		8
1490466	Exon5				0
1490467	Exon5				0
1490467	Exon5				0
1490467	Exon5	downstream_gene_variant	c.*2350_*2360delATATATATATA		2
1490467	Exon5	downstream_gene_variant	c.*2350_*2360delATATATATATA		2
1490467	Exon5	downstream_gene_variant	c.*2339_*2343dupATATA		1
1490468	Exon5				0
1490469	Exon5				0
1490469	Exon5	downstream_gene_variant	c.*2350_*2358delATATATATA		1
1490469	Exon5	downstream_gene_variant	c.*2350_*2358delATATATATA		4
1490470	Exon5				0
1490470	Exon5				0
1490471	Exon5				0
1490471	Exon5				0
1490471	Exon5	downstream_gene_variant	c.*2342T>G		2
1490471	Exon5	downstream_gene_variant	c.*2358_*2359insAATATATAATATATATA		3
1490472	Exon5				0
1490472	Exon5				0
1490472	Exon5	downstream_gene_variant	c.*2344delT		1
1490473	Exon5				0
1490473	Exon5	downstream_gene_variant	c.*2344T>G		1
1490473	Exon5	downstream_gene_variant	c.*2345_*2346insAA		1
1490474	Exon5				0
1490474	Exon5				0
1490474	Exon5	downstream_gene_variant	c.*2345A>T		1
1490475	Exon5				0
1490475	Exon5				0
1490476	Exon5				0
1490477	Exon5				0
1490477	Exon5				0
1490477	Exon5	downstream_gene_variant	c.*2348T>A		1
1490477	Exon5	downstream_gene_variant	c.*2348T>A		34
1490477	Exon5	downstream_gene_variant	c.*2350delA		3
1490478	Exon5				0
1490478	Exon5				0
1490478	Exon5	downstream_gene_variant	c.*2365_*2366dupTA		312
1490478	Exon5	downstream_gene_variant	c.*2349A>T		1
1490478	Exon5	downstream_gene_variant	c.*2349A>T		35
1490478	Exon5	downstream_gene_variant	c.*2363_*2366dupTATA		862
1490478	Exon5	downstream_gene_variant	c.*2349_*2350insT		371
1490479	Exon5				0
1490479	Exon5	downstream_gene_variant	c.*2350A>T		3
1490479	Exon5	downstream_gene_variant	c.*2350A>T		18
1490480	Exon5				0
1490480	Exon5	downstream_gene_variant	c.*2351T>A		3
1490480	Exon5	downstream_gene_variant	c.*2351T>A		18
1490481	Exon5				0
1490481	Exon5	downstream_gene_variant	c.*2352A>C		1
1490481	Exon5	downstream_gene_variant	c.*2352A>T		1
1490481	Exon5	downstream_gene_variant	c.*2352_*2353insATTATAAATTAT		1
1490482	Exon5				0
1490482	Exon5	downstream_gene_variant	c.*2353T>C		1
1490482	Exon5	downstream_gene_variant	c.*2353T>C		1
1490483	Exon5				0
1490484	Exon5				0
1490484	Exon5				0
1490485	Exon5				0
1490486	Exon5				0
1490486	Exon5				0
1490486	Exon5	downstream_gene_variant	c.*2358dupA		1
1490487	Exon5				0
1490488	Exon5				0
1490488	Exon5	downstream_gene_variant	c.*2362_*2363insGATA		1
1490488	Exon5	downstream_gene_variant	c.*2360_*2361insAA		1
1490489	Exon5				0
1490489	Exon5				0
1490490	Exon5				0
1490490	Exon5	downstream_gene_variant	c.*2361T>A		1
1490491	Exon5				0
1490492	Exon5				0
1490492	Exon5	downstream_gene_variant	c.*2363T>A		1
1490492	Exon5	downstream_gene_variant	c.*2364delA		2
1490493	Exon5				0
1490493	Exon5	downstream_gene_variant	c.*2364A>C		1
1490494	Exon5				0
1490494	Exon5				0
1490494	Exon5	downstream_gene_variant	c.*2365T>A		1
1490494	Exon5	downstream_gene_variant	c.*2366_*2367insTAGA		2
1490495	Exon5				0
1490495	Exon5				0
1490495	Exon5	downstream_gene_variant	c.*2366A>C		3
1490495	Exon5	downstream_gene_variant	c.*2373_*2374dupAT		2
1490496	Exon5				0
1490496	Exon5	downstream_gene_variant	c.*2367A>T		2
1490496	Exon5	downstream_gene_variant	c.*2367A>T		4
1490496	Exon5	downstream_gene_variant	c.*2374_*2375insATATATATACTATATAT		1
1490497	Exon5				0
1490497	Exon5	downstream_gene_variant	c.*2368T>A		1
1490497	Exon5	downstream_gene_variant	c.*2368T>A		3
1490498	Exon5				0
1490499	Exon5				0
1490499	Exon5	downstream_gene_variant	c.*2370T>C		1
1490500	Exon5				0
1490501	Exon5				0
1490502	Exon5				0
1490503	Exon5				0
1490503	Exon5	downstream_gene_variant	c.*2374T>C		1
1490504	Exon5				0
1490504	Exon5	downstream_gene_variant	c.*2375G>T		1
1490504	Exon5	downstream_gene_variant	c.*2375G>A		1
1490505	Exon5				0
1490505	Exon5	downstream_gene_variant	c.*2376A>C		1
1490506	Exon5				0
1490507	Exon5				0
1490507	Exon5	downstream_gene_variant	c.*2378G>C		3
1490508	Exon5				0
1490508	Exon5	downstream_gene_variant	c.*2379G>A		1
1490509	Exon5				0
1490510	Exon5				0
1490511	Exon5				0
1490512	Exon5				0
1490513	Exon5				0
1490514	Exon5				0
1490514	Exon5	downstream_gene_variant	c.*2385A>C		1
1490515	Exon5				0
1490515	Exon5	downstream_gene_variant	c.*2386T>C		1
1490516	Exon5				0
1490516	Exon5	downstream_gene_variant	c.*2394_*2396delTAT		5
1490516	Exon5	downstream_gene_variant	c.*2394_*2396delTAT		31
1490517	Exon5				0
1490517	Exon5	downstream_gene_variant	c.*2388T>A		1
1490518	Exon5				0
1490518	Exon5	downstream_gene_variant	c.*2389A>T		1
1490519	Exon5				0
1490520	Exon5				0
1490521	Exon5				0
1490522	Exon5				0
1490523	Exon5				0
1490524	Exon5				0
1490524	Exon5	downstream_gene_variant	c.*2395A>C		1
1490525	Exon5				0
1490526	Exon5				0
1490526	Exon5	downstream_gene_variant	c.*2397G>T		5
1490527	Exon5				0
1490527	Exon5				0
1490528	Exon5				0
1490529	Exon5				0
1490530	Exon5				0
1490531	Exon5				0
1490532	Exon5				0
1490533	Exon5				0
1490534	Exon5				0
1490535	Exon5				0
1490535	Exon5	downstream_gene_variant	c.*2406T>G		1
1490536	Exon5				0
1490536	Exon5	downstream_gene_variant	c.*2407G>T		12
1490537	Exon5				0
1490537	Exon5	downstream_gene_variant	c.*2408A>G		1
1490538	Exon5				0
1490538	Exon5	downstream_gene_variant	c.*2409T>C		1
1490539	Exon5				0
1490540	Exon5				0
1490541	Exon5				0
1490541	Exon5	downstream_gene_variant	c.*2412C>A		1
1490542	Exon5				0
1490542	Exon5				0
1490543	Exon5				0
1490544	Exon5				0
1490545	Exon5				0
1490545	Exon5	downstream_gene_variant	c.*2416A>G		1
1490546	Exon5				0
1490547	Exon5				0
1490548	Exon5				0
1490549	Exon5				0
1490550	Exon5				0
1490551	Exon5				0
1490551	Exon5	downstream_gene_variant	c.*2422A>G		1
1490552	Exon5				0
1490552	Exon5	downstream_gene_variant	c.*2423C>T		2
1490553	Exon5				0
1490553	Exon5	downstream_gene_variant	c.*2431delA		1
1490553	Exon5	downstream_gene_variant	c.*2431dupA		1
1490553	Exon5	downstream_gene_variant	c.*2424T>C		1
1490553	Exon5	downstream_gene_variant	c.*2424T>A		1
1490553	Exon5	downstream_gene_variant	c.*2431dupA		2
1490554	Exon5				0
1490554	Exon5	downstream_gene_variant	c.*2425A>T		1
1490554	Exon5	downstream_gene_variant	c.*2425A>G		1
1490555	Exon5				0
1490556	Exon5				0
1490557	Exon5				0
1490558	Exon5				0
1490558	Exon5	downstream_gene_variant	c.*2429A>C		1
1490559	Exon5				0
1490560	Exon5				0
1490560	Exon5	downstream_gene_variant	c.*2431A>C		3
1490561	Exon5				0
1490561	Exon5	downstream_gene_variant	c.*2432T>G		1
1490561	Exon5	downstream_gene_variant	c.*2432T>A		1
1490562	Exon5				0
1490562	Exon5				0
1490562	Exon5	downstream_gene_variant	c.*2433T>A		1
1490562	Exon5	downstream_gene_variant	c.*2433T>A		1
1490562	Exon5	downstream_gene_variant	c.*2439dupA		1
1490563	Exon5				0
1490563	Exon5	downstream_gene_variant	c.*2434A>G		1
1490563	Exon5	downstream_gene_variant	c.*2434A>T		1
1490564	Exon5				0
1490564	Exon5	downstream_gene_variant	c.*2435A>T		65
1490565	Exon5				0
1490566	Exon5				0
1490566	Exon5	downstream_gene_variant	c.*2437A>T		1
1490566	Exon5	downstream_gene_variant	c.*2437A>T		3
1490567	Exon5				0
1490568	Exon5				0
1490569	Exon5				0
1490569	Exon5	downstream_gene_variant	c.*2440T>A		1
1490569	Exon5	downstream_gene_variant	c.*2440T>A		2
1490570	Exon5				0
1490571	Exon5				0
1490571	Exon5	downstream_gene_variant	c.*2442A>T		1
1490572	Exon5				0
1490573	Exon5				0
1490573	Exon5	downstream_gene_variant	c.*2444A>G		2
1490574	Exon5				0
1490575	Exon5				0
1490575	Exon5	downstream_gene_variant	c.*2446T>C		1
1490576	Exon5				0
1490576	Exon5	downstream_gene_variant	c.*2447C>T		1
1490577	Exon5				0
1490577	Exon5	downstream_gene_variant	c.*2448C>A		2
1490577	Exon5	downstream_gene_variant	c.*2448C>A		7
1490578	Exon5				0
1490579	Exon5				0
1490579	Exon5	downstream_gene_variant	c.*2450T>G		1
1490580	Exon5				0
1490581	Exon5				0
1490582	Exon5				0
1490583	Exon5				0
1490584	Exon5				0
1490585	Exon5				0
1490586	Exon5				0
1490586	Exon5	downstream_gene_variant	c.*2457A>C		1
1490587	Exon5				0
1490588	Exon5				0
1490588	Exon5	downstream_gene_variant	c.*2459C>T		3
1490589	Exon5				0
1490590	Exon5				0
1490590	Exon5	downstream_gene_variant	c.*2461T>C		1
1490591	Exon5				0
1490592	Exon5				0
1490592	Exon5	downstream_gene_variant	c.*2463T>A		1
1490593	Exon5				0
1490593	Exon5	downstream_gene_variant	c.*2464C>T		1
1490593	Exon5	downstream_gene_variant	c.*2465delG		2
1490594	Exon5				0
1490594	Exon5	downstream_gene_variant	c.*2465G>T		6
1490595	Exon5				0
1490595	Exon5	downstream_gene_variant	c.*2466C>T		1
1490595	Exon5	downstream_gene_variant	c.*2466C>T		1
1490596	Exon5				0
1490596	Exon5	downstream_gene_variant	c.*2467C>T		3
1490597	Exon5				0
1490598	Exon5				0
1490599	Exon5				0
1490599	Exon5	downstream_gene_variant	c.*2470A>T		1
1490600	Exon5				0
1490600	Exon5	downstream_gene_variant	c.*2471A>T		1
1490601	Exon5				0
1490601	Exon5	downstream_gene_variant	c.*2472T>G		1
1490602	Exon5				0
1490603	Exon5				0
1490604	Exon5				0
1490604	Exon5	downstream_gene_variant	c.*2475A>G		1
1490604	Exon5	downstream_gene_variant	c.*2475A>T		1
1490605	Exon5				0
1490605	Exon5				0
1490605	Exon5	downstream_gene_variant	c.*2486_*2487dupAT		3
1490605	Exon5	downstream_gene_variant	c.*2476G>T		6
1490605	Exon5	downstream_gene_variant	c.*2486_*2487dupAT		14
1490606	Exon5				0
1490606	Exon5	downstream_gene_variant	c.*2477T>A		1
1490606	Exon5	downstream_gene_variant	c.*2477T>G		1
1490607	Exon5				0
1490607	Exon5	downstream_gene_variant	c.*2478A>G		1
1490608	Exon5				0
1490609	Exon5				0
1490610	Exon5				0
1490611	Exon5				0
1490612	Exon5				0
1490613	Exon5				0
1490614	Exon5				0
1490615	Exon5				0
1490615	Exon5	downstream_gene_variant	c.*2486A>G		2
1490616	Exon5				0
1490616	Exon5				0
1490617	Exon5				0
1490617	Exon5	downstream_gene_variant	c.*2488C>A		4
1490618	Exon5				0
1490619	Exon5				0
1490619	Exon5	downstream_gene_variant	c.*2490C>T		1
1490620	Exon5				0
1490621	Exon5				0
1490622	Exon5				0
1490622	Exon5	downstream_gene_variant	c.*2506_*2507dupAT		95
1490622	Exon5	downstream_gene_variant	c.*2504_*2507dupATAT		32
1490622	Exon5	downstream_gene_variant	c.*2504_*2507dupATAT		364
1490622	Exon5	downstream_gene_variant	c.*2504_*2507delATAT		288
1490623	Exon5				0
1490623	Exon5	downstream_gene_variant	c.*2494A>T		1
1490624	Exon5				0
1490625	Exon5				0
1490625	Exon5	downstream_gene_variant	c.*2496A>T		1
1490626	Exon5				0
1490626	Exon5	downstream_gene_variant	c.*2497T>A		7
1490627	Exon5				0
1490627	Exon5	downstream_gene_variant	c.*2498A>T		1
1490628	Exon5				0
1490629	Exon5				0
1490630	Exon5				0
1490630	Exon5	downstream_gene_variant	c.*2501T>C		2
1490631	Exon5				0
1490631	Exon5				0
1490631	Exon5	downstream_gene_variant	c.*2502A>G		1
1490632	Exon5				0
1490632	Exon5	downstream_gene_variant	c.*2504_*2511delATATTTTA		1
1490633	Exon5				0
1490633	Exon5	downstream_gene_variant	c.*2504A>T		282
1490633	Exon5	downstream_gene_variant	c.*2506_*2509dupATTT		4
1490634	Exon5				0
1490635	Exon5				0
1490635	Exon5	downstream_gene_variant	c.*2506A>G		1
1490636	Exon5				0
1490636	Exon5				0
1490636	Exon5	frameshift_variant&stop_gained	c.2559_2560insTAAA	p.Ter854fs	37
1490636	Exon5	downstream_gene_variant	c.*2507T>A		2
1490636	Exon5	frameshift_variant&stop_gained	c.2559_2560insTAAA	p.Ter854fs	236
1490636	Exon5	stop_lost&conservative_inframe_deletion&splice_region_variant	c.2560_*1delTAAA	p.Ter854del	29
1490637	Exon5				0
1490637	Exon5	downstream_gene_variant	c.*2508T>G		7
1490638	Exon5				0
1490638	Exon5	downstream_gene_variant	c.*2509T>A		1
1490638	Exon5	downstream_gene_variant	c.*2511_*2512delAT		1
1490639	Exon5				0
1490639	Exon5	downstream_gene_variant	c.*2510T>C		2
1490640	Exon5				0
1490640	Exon5	downstream_gene_variant	c.*2511A>T		1
1490641	Exon5				0
1490641	Exon5				0
1490641	Exon5	downstream_gene_variant	c.*2512T>A		1
1490642	Exon5				0
1490642	Exon5	downstream_gene_variant	c.*2513T>A		1
1490643	Exon5				0
1490644	Exon5				0
1490645	Exon5				0
1490646	Exon5				0
1490646	Exon5	downstream_gene_variant	c.*2517T>A		2
1490647	Exon5				0
1490647	Exon5	downstream_gene_variant	c.*2518T>C		1
1490647	Exon5	downstream_gene_variant	c.*2518T>C		1
1490648	Exon5				0
1490648	Exon5	downstream_gene_variant	c.*2519A>G		1
1490649	Exon5				0
1490650	Exon5				0
1490650	Exon5	downstream_gene_variant	c.*2521T>A		1
1490650	Exon5	downstream_gene_variant	c.*2521T>A		1
1490651	Exon5				0
1490652	Exon5				0
1490652	Exon5	downstream_gene_variant	c.*2523A>C		2
1490653	Exon5				0
1490654	Exon5				0
1490654	Exon5	stop_lost&splice_region_variant	c.2562A>T	p.Ter854Tyrext*?	1
1490655	Exon5				0
1490655	Exon5				0
1490656	Exon5				0
1490657	Exon5				0
1490657	Exon5	synonymous_variant	c.2559T>C	p.Phe853Phe	3
1490657	Exon5	missense_variant	c.2559T>A	p.Phe853Leu	1
1490658	Exon5				0
1490659	Exon5				0
1490659	Exon5	missense_variant	c.2557T>A	p.Phe853Ile	1
1490660	Exon5				0
1490660	Exon5	synonymous_variant	c.2556T>C	p.Asp852Asp	3
1490661	Exon5				0
1490662	Exon5				0
1490662	Exon5	missense_variant	c.2554G>T	p.Asp852Tyr	1
1490663	Exon5				0
1490663	Exon5	missense_variant	c.2553A>G	p.Ile851Met	1
1490664	Exon5				0
1490665	Exon5				0
1490665	Exon5	missense_variant	c.2551A>G	p.Ile851Val	1
1490666	Exon5				0
1490666	Exon5	missense_variant	c.2550C>A	p.Asp850Glu	2
1490667	Exon5				0
1490667	Exon5	missense_variant	c.2549A>T	p.Asp850Val	1
1490668	Exon5				0
1490669	Exon5				0
1490670	Exon5				0
1490671	Exon5				0
1490672	Exon5				0
1490672	Exon5	synonymous_variant	c.2544C>T	p.Asn848Asn	1
1490673	Exon5				0
1490674	Exon5				0
1490674	Exon5	missense_variant	c.2542A>G	p.Asn848Asp	1
1490675	Exon5				0
1490676	Exon5				0
1490677	Exon5				0
1490678	Exon5				0
1490679	Exon5				0
1490679	Exon5	missense_variant	c.2537A>G	p.Glu846Gly	1
1490680	Exon5				0
1490681	Exon5				0
1490682	Exon5				0
1490683	Exon5				0
1490684	Exon5				0
1490685	Exon5				0
1490686	Exon5				0
1490687	Exon5				0
1490688	Exon5				0
1490689	Exon5				0
1490690	Exon5				0
1490691	Exon5				0
1490691	Exon5	missense_variant	c.2525C>A	p.Pro842Gln	1
1490691	Exon5	missense_variant	c.2525C>G	p.Pro842Arg	2
1490692	Exon5				0
1490692	Exon5	missense_variant	c.2524C>A	p.Pro842Thr	2
1490693	Exon5				0
1490693	Exon5				0
1490693	Exon5	conservative_inframe_insertion	c.2516_2517insTGAGGATGC	p.Asp839_Glu840insGluAspAla	2
1490693	Exon5	missense_variant	c.2523A>T	p.Glu841Asp	1
1490693	Exon5	conservative_inframe_insertion	c.2507_2508insTGAGGATGA	p.Ala836_Glu837insGluAspAsp	3387
1490693	Exon5	conservative_inframe_insertion	c.2516_2517insTGAGGATGC	p.Asp839_Glu840insGluAspAla	20
1490694	Exon5				0
1490695	Exon5				0
1490695	Exon5	missense_variant	c.2521G>A	p.Glu841Lys	1
1490696	Exon5				0
1490697	Exon5				0
1490697	Exon5	conservative_inframe_insertion	c.2516_2517insTGC	p.Asp839_Glu840insAla	2
1490698	Exon5				0
1490699	Exon5				0
1490699	Exon5	conservative_inframe_insertion	c.2508_2509insGAGGATGAC	p.Ala836_Glu837insGluAspAsp	1
1490700	Exon5				0
1490700	Exon5				0
1490700	Exon5	conservative_inframe_insertion	c.2499_2500insGAGGATGCT	p.Glu833_Glu834insGluAspAla	284
1490700	Exon5	missense_variant	c.2516A>C	p.Asp839Ala	9
1490700	Exon5	missense_variant	c.2516A>C	p.Asp839Ala	50
1490700	Exon5	conservative_inframe_insertion	c.2499_2500insGAGGATGCT	p.Glu833_Glu834insGluAspAla	1354
1490700	Exon5	conservative_inframe_insertion	c.2499_2500insGAGGATGCTGAGGATGCT	p.Glu833_Glu834insGluAspAlaGluAspAla	33
1490701	Exon5				0
1490701	Exon5				0
1490701	Exon5	conservative_inframe_insertion	c.2506_2507insCTGAGGATA	p.Ala836_Glu837insGluAspThr	1
1490702	Exon5				0
1490702	Exon5	missense_variant	c.2514T>G	p.Asp838Glu	2
1490702	Exon5	conservative_inframe_insertion	c.2496_2497insGAGGAGGATGCT	p.Glu832_Glu833insGluGluAspAla	13
1490702	Exon5	missense_variant	c.2514T>G	p.Asp838Glu	1
1490702	Exon5	conservative_inframe_insertion	c.2496_2497insGAGGAGGATGCT	p.Glu832_Glu833insGluGluAspAla	28
1490703	Exon5				0
1490703	Exon5	conservative_inframe_insertion	c.2504_2505insTGCTGAGGC	p.Asp835_Ala836insAlaGluAla	1
1490703	Exon5	conservative_inframe_insertion	c.2504_2505insTGCTGAGGC	p.Asp835_Ala836insAlaGluAla	1
1490703	Exon5	conservative_inframe_insertion	c.2507_2508insTGAGGTTGA	p.Ala836_Glu837insGluValAsp	2
1490704	Exon5				0
1490705	Exon5				0
1490706	Exon5				0
1490707	Exon5				0
1490707	Exon5				0
1490707	Exon5	missense_variant	c.2509G>A	p.Glu837Lys	1
1490708	Exon5				0
1490708	Exon5	synonymous_variant	c.2508T>C	p.Ala836Ala	6
1490709	Exon5				0
1490709	Exon5	missense_variant	c.2507C>A	p.Ala836Asp	2
1490709	Exon5	conservative_inframe_insertion	c.2499_2500insGAGGATGAT	p.Glu833_Glu834insGluAspAsp	1
1490709	Exon5	missense_variant	c.2507C>A	p.Ala836Asp	28
1490710	Exon5				0
1490710	Exon5				0
1490710	Exon5	missense_variant	c.2506G>A	p.Ala836Thr	2
1490711	Exon5				0
1490711	Exon5	missense_variant	c.2505T>G	p.Asp835Glu	1
1490711	Exon5	missense_variant	c.2505T>G	p.Asp835Glu	8
1490711	Exon5	conservative_inframe_insertion	c.2499_2500insGAGGAGGATGCT	p.Glu833_Glu834insGluGluAspAla	2
1490712	Exon5				0
1490712	Exon5	missense_variant	c.2504A>G	p.Asp835Gly	1
1490713	Exon5				0
1490713	Exon5	conservative_inframe_insertion	c.2499_2500insGAGTATGCT	p.Glu833_Glu834insGluTyrAla	1
1490714	Exon5				0
1490714	Exon5	synonymous_variant	c.2502G>A	p.Glu834Glu	1
1490714	Exon5	conservative_inframe_insertion	c.2499_2500insGATGCT	p.Glu833_Glu834insAspAla	1
1490715	Exon5				0
1490716	Exon5				0
1490717	Exon5				0
1490717	Exon5	synonymous_variant	c.2499G>A	p.Glu833Glu	90
1490718	Exon5				0
1490719	Exon5				0
1490720	Exon5				0
1490720	Exon5	synonymous_variant	c.2496G>A	p.Glu832Glu	1
1490721	Exon5				0
1490722	Exon5				0
1490723	Exon5				0
1490724	Exon5				0
1490725	Exon5				0
1490726	Exon5				0
1490727	Exon5				0
1490728	Exon5				0
1490728	Exon5	missense_variant	c.2488C>A	p.Gln830Lys	2
1490729	Exon5				0
1490730	Exon5				0
1490731	Exon5				0
1490732	Exon5				0
1490733	Exon5				0
1490734	Exon5				0
1490734	Exon5	missense_variant	c.2482A>C	p.Ile828Leu	1
1490735	Exon5				0
1490736	Exon5				0
1490736	Exon5	missense_variant	c.2480A>T	p.Asp827Val	1
1490737	Exon5				0
1490737	Exon5	missense_variant	c.2479G>A	p.Asp827Asn	1
1490738	Exon5				0
1490738	Exon5	synonymous_variant	c.2478T>A	p.Ile826Ile	1
1490739	Exon5				0
1490740	Exon5				0
1490741	Exon5				0
1490742	Exon5				0
1490743	Exon5				0
1490744	Exon5				0
1490745	Exon5				0
1490746	Exon5				0
1490746	Exon5	missense_variant	c.2470G>A	p.Glu824Lys	1
1490747	Exon5				0
1490747	Exon5	synonymous_variant	c.2469A>T	p.Ala823Ala	3
1490748	Exon5				0
1490749	Exon5				0
1490750	Exon5				0
1490751	Exon5				0
1490752	Exon5				0
1490753	Exon5				0
1490754	Exon5				0
1490754	Exon5	missense_variant	c.2462C>T	p.Thr821Ile	1
1490755	Exon5				0
1490756	Exon5				0
1490757	Exon5				0
1490758	Exon5				0
1490759	Exon5				0
1490759	Exon5	synonymous_variant	c.2457T>C	p.Ser819Ser	1
1490759	Exon5	synonymous_variant	c.2457T>C	p.Ser819Ser	1
1490760	Exon5				0
1490760	Exon5				0
1490760	Exon5	frameshift_variant	c.2450_2451insA	p.Ser819fs	1
1490761	Exon5				0
1490761	Exon5	missense_variant	c.2455A>T	p.Ser819Cys	1
1490762	Exon5				0
1490763	Exon5				0
1490764	Exon5				0
1490764	Exon5	missense_variant	c.2452A>G	p.Lys818Glu	1
1490765	Exon5				0
1490765	Exon5	synonymous_variant	c.2451A>T	p.Ser817Ser	2
1490766	Exon5				0
1490767	Exon5				0
1490767	Exon5	missense_variant	c.2449T>A	p.Ser817Thr	1
1490768	Exon5				0
1490769	Exon5				0
1490770	Exon5				0
1490770	Exon5	missense_variant	c.2446G>C	p.Val816Leu	3
1490771	Exon5				0
1490772	Exon5				0
1490773	Exon5				0
1490774	Exon5				0
1490774	Exon5	synonymous_variant	c.2442T>C	p.Pro814Pro	3
1490775	Exon5				0
1490776	Exon5				0
1490777	Exon5				0
1490777	Exon5	synonymous_variant	c.2439G>T	p.Pro813Pro	2
1490777	Exon5	synonymous_variant	c.2439G>T	p.Pro813Pro	6
1490778	Exon5				0
1490778	Exon5	missense_variant	c.2438C>T	p.Pro813Leu	1
1490779	Exon5				0
1490779	Exon5	missense_variant	c.2437C>T	p.Pro813Ser	1
1490780	Exon5				0
1490781	Exon5				0
1490782	Exon5				0
1490783	Exon5				0
1490783	Exon5	synonymous_variant	c.2433T>C	p.Leu811Leu	3
1490784	Exon5				0
1490785	Exon5				0
1490786	Exon5				0
1490786	Exon5	synonymous_variant	c.2430G>A	p.Leu810Leu	1
1490787	Exon5				0
1490788	Exon5				0
1490789	Exon5				0
1490790	Exon5				0
1490791	Exon5				0
1490791	Exon5	missense_variant	c.2425C>A	p.Arg809Ser	1
1490792	Exon5				0
1490792	Exon5	synonymous_variant	c.2424T>C	p.Gly808Gly	1
1490793	Exon5				0
1490794	Exon5				0
1490795	Exon5				0
1490795	Exon5	synonymous_variant	c.2421T>A	p.Ala807Ala	1
1490796	Exon5				0
1490797	Exon5				0
1490797	Exon5	missense_variant	c.2419G>C	p.Ala807Pro	1
1490798	Exon5				0
1490798	Exon5	synonymous_variant	c.2418G>A	p.Leu806Leu	1
1490799	Exon5				0
1490800	Exon5				0
1490800	Exon5	missense_variant	c.2416T>A	p.Leu806Met	1
1490801	Exon5				0
1490802	Exon5				0
1490803	Exon5				0
1490804	Exon5				0
1490804	Exon5	synonymous_variant	c.2412T>C	p.Asp804Asp	2
1490805	Exon5				0
1490806	Exon5				0
1490807	Exon5				0
1490808	Exon5				0
1490808	Exon5	stop_gained	c.2408G>A	p.Trp803*	1
1490809	Exon5				0
1490810	Exon5				0
1490811	Exon5				0
1490812	Exon5				0
1490813	Exon5				0
1490814	Exon5				0
1490815	Exon5				0
1490815	Exon5	missense_variant	c.2401T>C	p.Phe801Leu	1
1490816	Exon5				0
1490816	Exon5	missense_variant	c.2400C>A	p.Asn800Lys	1
1490817	Exon5				0
1490818	Exon5				0
1490818	Exon5	missense_variant	c.2398A>C	p.Asn800His	1
1490819	Exon5				0
1490820	Exon5				0
1490820	Exon5	missense_variant	c.2396C>T	p.Ser799Leu	1
1490820	Exon5	stop_gained	c.2396C>A	p.Ser799*	2
1490821	Exon5				0
1490822	Exon5				0
1490822	Exon5				0
1490823	Exon5				0
1490824	Exon5				0
1490825	Exon5				0
1490826	Exon5				0
1490827	Exon5				0
1490828	Exon5				0
1490828	Exon5	synonymous_variant	c.2388A>G	p.Pro796Pro	1
1490829	Exon5				0
1490830	Exon5				0
1490830	Exon5	missense_variant	c.2386C>A	p.Pro796Thr	4
1490830	Exon5	missense_variant	c.2386C>A	p.Pro796Thr	1
1490835	Exon5	missense_variant	c.2381A>G	p.Asp794Gly	1
1490839	Exon5	missense_variant	c.2377A>G	p.Lys793Glu	1
1490843	Exon5	missense_variant	c.2373C>A	p.Asp791Glu	2
1490843	Exon5	synonymous_variant	c.2373C>T	p.Asp791Asp	4
1490844	Exon5				0
1490845	Exon5				0
1490845	Exon5	missense_variant	c.2371G>A	p.Asp791Asn	3
1490845	Exon5	missense_variant	c.2371G>A	p.Asp791Asn	10
1490846	Exon5				0
1490847	Exon5				0
1490847	Exon5	missense_variant	c.2369A>G	p.Lys790Arg	2
1490848	Exon5				0
1490848	Exon5	missense_variant	c.2368A>C	p.Lys790Gln	1
1490849	Exon5				0
1490850	Exon5				0
1490851	Exon5				0
1490852	Exon5				0
1490852	Exon5	synonymous_variant	c.2364C>A	p.Gly788Gly	4
1490853	Exon5				0
1490853	Exon5	missense_variant	c.2363G>A	p.Gly788Asp	1
1490854	Exon5				0
1490855	Exon5				0
1490855	Exon5	synonymous_variant	c.2361T>C	p.Asn787Asn	1
1490856	Exon5				0
1490857	Exon5				0
1490858	Exon5				0
1490858	Exon5	synonymous_variant	c.2358A>T	p.Ile786Ile	3
1490859	Exon5				0
1490860	Exon5				0
1490861	Exon5				0
1490861	Exon5	synonymous_variant	c.2355A>T	p.Ser785Ser	4
1490862	Exon5				0
1490862	Exon5	stop_gained	c.2354C>A	p.Ser785*	1
1490863	Exon5				0
1490864	Exon5				0
1490864	Exon5	synonymous_variant	c.2352T>C	p.Cys784Cys	1
1490865	Exon5				0
1490866	Exon5				0
1490867	Exon5				0
1490868	Exon5				0
1490869	Exon5				0
1490870	Exon5				0
1490871	Exon5				0
1490872	Exon5				0
1490873	Exon5				0
1490874	Exon5				0
1490875	Exon5				0
1490876	Exon5				0
1490877	Exon5				0
1490877	Exon5	missense_variant	c.2339G>A	p.Gly780Glu	1
1490878	Exon5				0
1490879	Exon5				0
1490880	Exon5				0
1490881	Exon5				0
1490882	Exon5				0
1490882	Exon5	synonymous_variant	c.2334T>A	p.Pro778Pro	4
1490883	Exon5				0
1490883	Exon5	missense_variant	c.2333C>T	p.Pro778Leu	1
1490884	Exon5				0
1490885	Exon5				0
1490885	Exon5	synonymous_variant	c.2331A>G	p.Leu777Leu	1
1490886	Exon5				0
1490887	Exon5				0
1490888	Exon5				0
1490889	Exon5				0
1490889	Exon5	missense_variant	c.2327G>A	p.Arg776Lys	1
1490889	Exon5	missense_variant	c.2327G>T	p.Arg776Ile	3
1490890	Exon5				0
1490891	Exon5				0
1490892	Exon5				0
1490892	Exon5	missense_variant	c.2324G>T	p.Cys775Phe	1
1490893	Exon5				0
1490893	Exon5	missense_variant	c.2323T>A	p.Cys775Ser	1
1490894	Exon5				0
1490894	Exon5	synonymous_variant	c.2322A>G	p.Leu774Leu	4
1490895	Exon5				0
1490896	Exon5				0
1490896	Exon5	missense_variant	c.2320C>G	p.Leu774Val	5
1490897	Exon5				0
1490897	Exon5	synonymous_variant	c.2319T>G	p.Leu773Leu	9
1490898	Exon5				0
1490899	Exon5				0
1490899	Exon5	missense_variant	c.2317C>T	p.Leu773Phe	7
1490900	Exon5				0
1490901	Exon5				0
1490902	Exon5				0
1490903	Exon5				0
1490904	Exon5				0
1490905	Exon5				0
1490905	Exon5	missense_variant	c.2311A>G	p.Lys771Glu	1
1490906	Exon5				0
1490907	Exon5				0
1490908	Exon5				0
1490909	Exon5				0
1490909	Exon5	synonymous_variant	c.2307G>A	p.Leu769Leu	1
1490910	Exon5				0
1490911	Exon5				0
1490911	Exon5	missense_variant	c.2305T>G	p.Leu769Val	1
1490912	Exon5				0
1490912	Exon5	synonymous_variant	c.2304T>C	p.Asn768Asn	3
1490913	Exon5				0
1490914	Exon5				0
1490914	Exon5	missense_variant	c.2302A>T	p.Asn768Tyr	1
1490915	Exon5				0
1490915	Exon5	synonymous_variant	c.2301A>T	p.Ile767Ile	4
1490916	Exon5				0
1490916	Exon5	missense_variant	c.2300T>C	p.Ile767Thr	1
1490917	Exon5				0
1490918	Exon5				0
1490918	Exon5	synonymous_variant	c.2298C>T	p.Ser766Ser	4
1490919	Exon5				0
1490919	Exon5	missense_variant	c.2297G>T	p.Ser766Ile	1
1490920	Exon5				0
1490921	Exon5				0
1490922	Exon5				0
1490922	Exon5	missense_variant	c.2294A>G	p.Asp765Gly	1
1490923	Exon5				0
1490924	Exon5				0
1490924	Exon5	synonymous_variant	c.2292A>T	p.Thr764Thr	1
1490925	Exon5				0
1490925	Exon5	missense_variant	c.2291C>T	p.Thr764Ile	5
1490926	Exon5				0
1490927	Exon5				0
1490927	Exon5	synonymous_variant	c.2289C>T	p.Asp763Asp	1
1490928	Exon5				0
1490929	Exon5				0
1490930	Exon5				0
1490930	Exon5	synonymous_variant	c.2286A>T	p.Thr762Thr	3
1490931	Exon5				0
1490931	Exon5	missense_variant	c.2285C>T	p.Thr762Ile	4
1490932	Exon5				0
1490932	Exon5	missense_variant	c.2284A>G	p.Thr762Ala	1
1490933	Exon5				0
1490933	Exon5	synonymous_variant	c.2283A>T	p.Val761Val	5
1490934	Exon5				0
1490934	Exon5	missense_variant	c.2282T>G	p.Val761Gly	1
1490934	Exon5	missense_variant	c.2282T>C	p.Val761Ala	1
1490935	Exon5				0
1490936	Exon5				0
1490937	Exon5				0
1490938	Exon5				0
1490939	Exon5				0
1490940	Exon5				0
1490941	Exon5				0
1490942	Exon5				0
1490942	Exon5	synonymous_variant	c.2274A>T	p.Pro758Pro	7
1490943	Exon5				0
1490944	Exon5				0
1490945	Exon5				0
1490945	Exon5	synonymous_variant	c.2271T>C	p.Phe757Phe	2
1490945	Exon5	synonymous_variant	c.2271T>C	p.Phe757Phe	18
1490946	Exon5				0
1490947	Exon5				0
1490948	Exon5				0
1490948	Exon5	synonymous_variant	c.2268A>T	p.Thr756Thr	4
1490949	Exon5				0
1490950	Exon5				0
1490951	Exon5				0
1490951	Exon5	synonymous_variant	c.2265T>C	p.Leu755Leu	8
1490952	Exon5				0
1490953	Exon5				0
1490953	Exon5	missense_variant	c.2263C>A	p.Leu755Ile	1
1490954	Exon5				0
1490954	Exon5	synonymous_variant	c.2262A>G	p.Gln754Gln	1
1490955	Exon5				0
1490956	Exon5				0
1490956	Exon5	missense_variant	c.2260C>A	p.Gln754Lys	1
1490957	Exon5				0
1490957	Exon5	synonymous_variant	c.2259C>A	p.Gly753Gly	12
1490958	Exon5				0
1490959	Exon5				0
1490959	Exon5	missense_variant	c.2257G>A	p.Gly753Ser	2
1490960	Exon5				0
1490960	Exon5	synonymous_variant	c.2256C>A	p.Thr752Thr	12
1490961	Exon5				0
1490961	Exon5	missense_variant	c.2255C>T	p.Thr752Ile	1
1490962	Exon5				0
1490963	Exon5				0
1490964	Exon5				0
1490965	Exon5				0
1490966	Exon5				0
1490967	Exon5				0
1490968	Exon5				0
1490969	Exon5				0
1490970	Exon5				0
1490971	Exon5				0
1490971	Exon5	missense_variant	c.2245G>T	p.Asp749Tyr	2
1490972	Exon5				0
1490972	Exon5	synonymous_variant	c.2244T>A	p.Arg748Arg	3
1490973	Exon5				0
1490974	Exon5				0
1490975	Exon5				0
1490975	Exon5	synonymous_variant	c.2241C>T	p.Phe747Phe	1
1490975	Exon5	synonymous_variant	c.2241C>T	p.Phe747Phe	10
1490976	Exon5				0
1490977	Exon5				0
1490978	Exon5				0
1490978	Exon5	synonymous_variant	c.2238T>C	p.Ile746Ile	5
1490979	Exon5				0
1490980	Exon5				0
1490981	Exon5				0
1490982	Exon5				0
1490983	Exon5				0
1490984	Exon5				0
1490984	Exon5	missense_variant	c.2232A>C	p.Leu744Phe	1
1490985	Exon5				0
1490985	Exon5	missense_variant	c.2231T>C	p.Leu744Ser	1
1490986	Exon5				0
1490987	Exon5				0
1490987	Exon5	synonymous_variant	c.2229A>G	p.Gln743Gln	2
1490988	Exon5				0
1490989	Exon5				0
1490990	Exon5				0
1490990	Exon5	synonymous_variant	c.2226T>C	p.Asp742Asp	1
1490991	Exon5				0
1490992	Exon5				0
1490993	Exon5				0
1490994	Exon5				0
1490995	Exon5				0
1490996	Exon5				0
1490996	Exon5	synonymous_variant	c.2220A>G	p.Glu740Glu	2
1490997	Exon5				0
1490998	Exon5				0
1490999	Exon5				0
1490999	Exon5	synonymous_variant	c.2217T>C	p.Asp739Asp	1
1490999	Exon5	synonymous_variant	c.2217T>C	p.Asp739Asp	1
1491000	Exon5				0
1491001	Exon5				0
1491002	Exon5				0
1491003	Exon5				0
1491004	Exon5				0
1491005	Exon5				0
1491005	Exon5	synonymous_variant	c.2211T>A	p.Gly737Gly	7
1491006	Exon5				0
1491007	Exon5				0
1491008	Exon5				0
1491008	Exon5	synonymous_variant	c.2208T>C	p.Phe736Phe	5
1491009	Exon5				0
1491009	Exon5	missense_variant	c.2207T>G	p.Phe736Cys	1
1491010	Exon5				0
1491011	Exon5				0
1491011	Exon5	synonymous_variant	c.2205A>C	p.Pro735Pro	3
1491012	Exon5				0
1491013	Exon5				0
1491013	Exon5	missense_variant	c.2203C>G	p.Pro735Ala	1
1491013	Exon5	missense_variant	c.2203C>A	p.Pro735Thr	1
1491014	Exon5				0
1491014	Exon5	missense_variant	c.2202A>T	p.Leu734Phe	1
1491015	Exon5				0
1491015	Exon5	missense_variant	c.2201T>C	p.Leu734Ser	1
1491016	Exon5				0
1491016	Exon5	synonymous_variant	c.2200T>C	p.Leu734Leu	1
1491017	Exon5				0
1491017	Exon5	synonymous_variant	c.2199A>G	p.Pro733Pro	1
1491018	Exon5				0
1491018	Exon5	missense_variant	c.2198C>T	p.Pro733Leu	1
1491018	Exon5	missense_variant	c.2198C>T	p.Pro733Leu	1
1491019	Exon5				0
1491019	Exon5	missense_variant	c.2197C>A	p.Pro733Thr	1
1491020	Exon5				0
1491020	Exon5	synonymous_variant	c.2196T>A	p.Gly732Gly	9
1491021	Exon5				0
1491022	Exon5				0
1491022	Exon5	missense_variant	c.2194G>A	p.Gly732Ser	1
1491023	Exon5				0
1491024	Exon5				0
1491025	Exon5				0
1491026	Exon5				0
1491026	Exon5	synonymous_variant	c.2190A>T	p.Ile730Ile	1
1491027	Exon5				0
1491027	Exon5	missense_variant	c.2189T>G	p.Ile730Arg	1
1491028	Exon5				0
1491028	Exon5	missense_variant	c.2188A>G	p.Ile730Val	1
1491029	Exon5				0
1491030	Exon5				0
1491030	Exon5	missense_variant	c.2186T>C	p.Phe729Ser	2
1491031	Exon5				0
1491032	Exon5				0
1491033	Exon5				0
1491033	Exon5	missense_variant	c.2183A>C	p.Glu728Ala	1
1491034	Exon5				0
1491035	Exon5				0
1491036	Exon5				0
1491037	Exon5				0
1491038	Exon5				0
1491038	Exon5	synonymous_variant	c.2178A>G	p.Leu726Leu	2
1491039	Exon5				0
1491040	Exon5				0
1491040	Exon5	synonymous_variant	c.2176C>T	p.Leu726Leu	1
1491040	Exon5	synonymous_variant	c.2176C>T	p.Leu726Leu	11
1491041	Exon5				0
1491041	Exon5	synonymous_variant	c.2175C>T	p.Cys725Cys	4
1491042	Exon5				0
1491042	Exon5	missense_variant	c.2174G>T	p.Cys725Phe	1
1491042	Exon5	missense_variant	c.2174G>T	p.Cys725Phe	1
1491043	Exon5				0
1491043	Exon5	missense_variant	c.2173T>C	p.Cys725Arg	1
1491044	Exon5				0
1491044	Exon5	synonymous_variant	c.2172A>T	p.Ile724Ile	1
1491045	Exon5				0
1491045	Exon5	missense_variant	c.2171T>G	p.Ile724Arg	1
1491046	Exon5				0
1491046	Exon5	missense_variant	c.2170A>G	p.Ile724Val	4
1491047	Exon5				0
1491048	Exon5				0
1491049	Exon5				0
1491050	Exon5				0
1491050	Exon5	synonymous_variant	c.2166G>A	p.Leu722Leu	4
1491051	Exon5				0
1491052	Exon5				0
1491052	Exon5	missense_variant	c.2164T>G	p.Leu722Val	1
1491053	Exon5				0
1491053	Exon5	synonymous_variant	c.2163A>T	p.Ala721Ala	6
1491054	Exon5				0
1491055	Exon5				0
1491055	Exon5	missense_variant	c.2161G>A	p.Ala721Thr	1
1491056	Exon5				0
1491057	Exon5				0
1491057	Exon5	missense_variant	c.2159G>T	p.Trp720Leu	1
1491058	Exon5				0
1491059	Exon5				0
1491059	Exon5	synonymous_variant	c.2157A>C	p.Ile719Ile	4
1491060	Exon5				0
1491061	Exon5				0
1491062	Exon5				0
1491062	Exon5	synonymous_variant	c.2154C>T	p.Asp718Asp	10
1491063	Exon5				0
1491064	Exon5				0
1491065	Exon5				0
1491066	Exon5				0
1491067	Exon5				0
1491067	Exon5	missense_variant	c.2149G>A	p.Val717Ile	1
1491068	Exon5				0
1491068	Exon5	synonymous_variant	c.2148T>A	p.Thr716Thr	2
1491069	Exon5				0
1491070	Exon5				0
1491071	Exon5				0
1491071	Exon5	stop_gained	c.2145T>A	p.Cys715*	4
1491072	Exon5				0
1491073	Exon5				0
1491074	Exon5				0
1491074	Exon5	synonymous_variant	c.2142A>T	p.Gly714Gly	10
1491075	Exon5				0
1491076	Exon5				0
1491076	Exon5	missense_variant	c.2140G>A	p.Gly714Arg	2
1491077	Exon5				0
1491078	Exon5				0
1491079	Exon5				0
1491080	Exon5				0
1491080	Exon5	synonymous_variant	c.2136T>A	p.Gly712Gly	4
1491081	Exon5				0
1491082	Exon5				0
1491082	Exon5				0
1491083	Exon5				0
1491083	Exon5	synonymous_variant	c.2133A>G	p.Lys711Lys	3
1491084	Exon5				0
1491085	Exon5				0
1491086	Exon5				0
1491087	Exon5				0
1491088	Exon5				0
1491089	Exon5				0
1491089	Exon5	synonymous_variant	c.2127A>G	p.Leu709Leu	1
1491090	Exon5				0
1491091	Exon5				0
1491091	Exon5				0
1491092	Exon5				0
1491092	Exon5	synonymous_variant	c.2124T>A	p.Ile708Ile	4
1491093	Exon5				0
1491094	Exon5				0
1491095	Exon5				0
1491095	Exon5	synonymous_variant	c.2121T>G	p.Val707Val	1
1491096	Exon5				0
1491096	Exon5	missense_variant	c.2120T>G	p.Val707Gly	1
1491097	Exon5				0
1491098	Exon5				0
1491098	Exon5	synonymous_variant	c.2118G>A	p.Glu706Glu	13
1491099	Exon5				0
1491099	Exon5	missense_variant	c.2117A>C	p.Glu706Ala	1
1491100	Exon5				0
1491101	Exon5				0
1491101	Exon5	synonymous_variant	c.2115T>C	p.Pro705Pro	1
1491101	Exon5	synonymous_variant	c.2115T>C	p.Pro705Pro	12
1491102	Exon5				0
1491103	Exon5				0
1491103	Exon5	missense_variant	c.2113C>G	p.Pro705Ala	1
1491104	Exon5				0
1491104	Exon5	synonymous_variant	c.2112A>G	p.Ala704Ala	2
1491104	Exon5	synonymous_variant	c.2112A>G	p.Ala704Ala	7
1491105	Exon5				0
1491106	Exon5				0
1491107	Exon5				0
1491108	Exon5				0
1491109	Exon5				0
1491110	Exon5				0
1491110	Exon5	synonymous_variant	c.2106T>C	p.Tyr702Tyr	4
1491111	Exon5				0
1491112	Exon5				0
1491113	Exon5				0
1491113	Exon5	synonymous_variant	c.2103T>C	p.His701His	4
1491114	Exon5				0
1491115	Exon5				0
1491115	Exon5	missense_variant	c.2101C>T	p.His701Tyr	1
1491116	Exon5				0
1491117	Exon5				0
1491118	Exon5				0
1491119	Exon5				0
1491119	Exon5	synonymous_variant	c.2097A>G	p.Thr699Thr	1
1491119	Exon5	synonymous_variant	c.2097A>G	p.Thr699Thr	14
1491120	Exon5				0
1491121	Exon5				0
1491122	Exon5				0
1491123	Exon5				0
1491124	Exon5				0
1491124	Exon5	missense_variant	c.2092G>T	p.Gly698Cys	1
1491125	Exon5				0
1491125	Exon5	synonymous_variant	c.2091A>T	p.Val697Val	5
1491126	Exon5				0
1491127	Exon5				0
1491128	Exon5				0
1491129	Exon5				0
1491130	Exon5				0
1491131	Exon5				0
1491131	Exon5	synonymous_variant	c.2085A>C	p.Thr695Thr	5
1491132	Exon5				0
1491132	Exon5	missense_variant	c.2084C>T	p.Thr695Ile	1
1491133	Exon5				0
1491134	Exon5				0
1491135	Exon5				0
1491136	Exon5				0
1491137	Exon5				0
1491137	Exon5	synonymous_variant	c.2079T>A	p.Ala693Ala	10
1491138	Exon5				0
1491138	Exon5	missense_variant	c.2078C>A	p.Ala693Asp	1
1491139	Exon5				0
1491140	Exon5				0
1491141	Exon5				0
1491141	Exon5	missense_variant	c.2075G>C	p.Arg692Thr	1
1491142	Exon5				0
1491143	Exon5				0
1491143	Exon5	synonymous_variant	c.2073T>A	p.Gly691Gly	5
1491144	Exon5				0
1491145	Exon5				0
1491145	Exon5	missense_variant	c.2071G>A	p.Gly691Ser	1
1491146	Exon5				0
1491146	Exon5	missense_variant	c.2070A>T	p.Gln690His	5
1491147	Exon5				0
1491148	Exon5				0
1491148	Exon5	missense_variant	c.2068C>A	p.Gln690Lys	1
1491149	Exon5				0
1491149	Exon5	synonymous_variant	c.2067A>T	p.Val689Val	1
1491150	Exon5				0
1491151	Exon5				0
1491151	Exon5	missense_variant	c.2065G>A	p.Val689Ile	11
1491152	Exon5				0
1491152	Exon5				0
1491152	Exon5	synonymous_variant	c.2064G>A	p.Lys688Lys	11
1491153	Exon5				0
1491154	Exon5				0
1491155	Exon5				0
1491155	Exon5	synonymous_variant	c.2061A>G	p.Lys687Lys	1
1491155	Exon5	synonymous_variant	c.2061A>G	p.Lys687Lys	1
1491156	Exon5				0
1491157	Exon5				0
1491158	Exon5				0
1491158	Exon5	synonymous_variant	c.2058C>T	p.Ala686Ala	11
1491159	Exon5				0
1491159	Exon5	missense_variant	c.2057C>A	p.Ala686Asp	1
1491160	Exon5				0
1491160	Exon5	missense_variant	c.2056G>A	p.Ala686Thr	1
1491161	Exon5				0
1491162	Exon5				0
1491163	Exon5				0
1491164	Exon5				0
1491164	Exon5	synonymous_variant	c.2052T>A	p.Gly684Gly	7
1491165	Exon5				0
1491166	Exon5				0
1491167	Exon5				0
1491167	Exon5	synonymous_variant	c.2049T>C	p.Phe683Phe	2
1491168	Exon5				0
1491169	Exon5				0
1491170	Exon5				0
1491171	Exon5				0
1491171	Exon5				0
1491172	Exon5				0
1491172	Exon5	missense_variant	c.2044G>T	p.Asp682Tyr	2
1491173	Exon5				0
1491173	Exon5	synonymous_variant	c.2043C>T	p.Ile681Ile	8
1491174	Exon5				0
1491175	Exon5				0
1491176	Exon5				0
1491177	Exon5				0
1491177	Exon5	missense_variant	c.2039T>A	p.Leu680Gln	1
1491178	Exon5				0
1491178	Exon5	synonymous_variant	c.2038C>T	p.Leu680Leu	19
1491179	Exon5				0
1491179	Exon5	synonymous_variant	c.2037A>G	p.Lys679Lys	2
1491180	Exon5				0
1491181	Exon5				0
1491182	Exon5				0
1491182	Exon5	synonymous_variant	c.2034A>G	p.Val678Val	7
1491183	Exon5				0
1491184	Exon5				0
1491185	Exon5				0
1491186	Exon5				0
1491187	Exon5				0
1491188	Exon5				0
1491188	Exon5	synonymous_variant	c.2028T>C	p.Gly676Gly	6
1491189	Exon5				0
1491190	Exon5				0
1491191	Exon5				0
1491191	Exon5	missense_variant	c.2025A>C	p.Gln675His	2
1491192	Exon5				0
1491193	Exon5				0
1491194	Exon5				0
1491194	Exon5	missense_variant	c.2022A>C	p.Lys674Asn	1
1491194	Exon5	synonymous_variant	c.2022A>G	p.Lys674Lys	1
1491195	Exon5				0
1491196	Exon5				0
1491197	Exon5				0
1491198	Exon5				0
1491199	Exon5				0
1491200	Exon5				0
1491201	Exon5				0
1491201	Exon5	stop_gained	c.2015T>G	p.Leu672*	1
1491202	Exon5				0
1491202	Exon5	synonymous_variant	c.2014T>C	p.Leu672Leu	1
1491203	Exon5				0
1491203	Exon5	synonymous_variant	c.2013A>G	p.Leu671Leu	6
1491204	Exon5				0
1491205	Exon5				0
1491205	Exon5	synonymous_variant	c.2011T>C	p.Leu671Leu	116
1491205	Exon5	synonymous_variant	c.2011T>C	p.Leu671Leu	525
1491206	Exon5				0
1491206	Exon5	synonymous_variant	c.2010T>A	p.Ile670Ile	1
1491207	Exon5				0
1491208	Exon5				0
1491208	Exon5	missense_variant	c.2008A>G	p.Ile670Val	1
1491209	Exon5				0
1491209	Exon5	synonymous_variant	c.2007C>T	p.Asn669Asn	1
1491210	Exon5				0
1491211	Exon5				0
1491211	Exon5	missense_variant	c.2005A>C	p.Asn669His	1
1491212	Exon5				0
1491213	Exon5				0
1491214	Exon5				0
1491215	Exon5				0
1491215	Exon5	synonymous_variant	c.2001A>T	p.Pro667Pro	1
1491216	Exon5				0
1491216	Exon5	missense_variant	c.2000C>T	p.Pro667Leu	1
1491217	Exon5				0
1491217	Exon5	frameshift_variant	c.1994_1995insA	p.Pro667fs	1
1491218	Exon5				0
1491219	Exon5				0
1491220	Exon5				0
1491220	Exon5	missense_variant	c.1996A>C	p.Lys666Gln	1
1491221	Exon5				0
1491222	Exon5				0
1491223	Exon5				0
1491224	Exon5				0
1491225	Exon5				0
1491226	Exon5				0
1491226	Exon5	missense_variant	c.1990G>T	p.Asp664Tyr	1
1491227	Exon5				0
1491227	Exon5	missense_variant	c.1989A>T	p.Arg663Ser	1
1491228	Exon5				0
1491228	Exon5	missense_variant	c.1988G>T	p.Arg663Ile	1
1491229	Exon5				0
1491229	Exon5	synonymous_variant	c.1987A>C	p.Arg663Arg	1
1491229	Exon5	missense_variant	c.1987A>G	p.Arg663Gly	2
1491230	Exon5				0
1491231	Exon5				0
1491232	Exon5				0
1491233	Exon5				0
1491233	Exon5	synonymous_variant	c.1983A>C	p.Val661Val	6
1491234	Exon5				0
1491234	Exon5	missense_variant	c.1982T>G	p.Val661Gly	1
1491235	Exon5				0
1491235	Exon5	missense_variant	c.1981G>A	p.Val661Ile	1
1491236	Exon5				0
1491236	Exon5	synonymous_variant	c.1980T>A	p.Ile660Ile	5
1491237	Exon5				0
1491238	Exon5				0
1491239	Exon5				0
1491240	Exon5				0
1491241	Exon5				0
1491242	Exon5				0
1491243	Exon5				0
1491244	Exon5				0
1491245	Exon5				0
1491245	Exon5	synonymous_variant	c.1971A>G	p.Glu657Glu	1
1491246	Exon5				0
1491247	Exon5				0
1491248	Exon5				0
1491249	Exon5				0
1491250	Exon5				0
1491251	Exon5				0
1491251	Exon5	synonymous_variant	c.1965A>G	p.Leu655Leu	3
1491252	Exon5				0
1491253	Exon5				0
1491253	Exon5	synonymous_variant	c.1963T>C	p.Leu655Leu	5
1491254	Exon5				0
1491255	Exon5				0
1491255	Exon5	missense_variant	c.1961A>C	p.Tyr654Ser	1
1491256	Exon5				0
1491257	Exon5				0
1491257	Exon5	synonymous_variant	c.1959A>G	p.Glu653Glu	2
1491258	Exon5				0
1491259	Exon5				0
1491260	Exon5				0
1491260	Exon5	synonymous_variant	c.1956T>A	p.Ile652Ile	4
1491261	Exon5				0
1491262	Exon5				0
1491263	Exon5				0
1491263	Exon5	synonymous_variant	c.1953T>A	p.Ala651Ala	1
1491264	Exon5				0
1491265	Exon5				0
1491265	Exon5	missense_variant	c.1951G>T	p.Ala651Ser	1
1491266	Exon5				0
1491266	Exon5				0
1491267	Exon5				0
1491268	Exon5				0
1491269	Exon5				0
1491269	Exon5	synonymous_variant	c.1947T>A	p.Ile649Ile	4
1491270	Exon5				0
1491271	Exon5				0
1491271	Exon5	missense_variant	c.1945A>T	p.Ile649Phe	1
1491272	Exon5				0
1491272	Exon5	synonymous_variant	c.1944C>A	p.Ile648Ile	2
1491272	Exon5	synonymous_variant	c.1944C>A	p.Ile648Ile	2
1491273	Exon5				0
1491274	Exon5				0
1491274	Exon5	missense_variant	c.1942A>C	p.Ile648Leu	1
1491275	Exon5				0
1491275	Exon5	synonymous_variant	c.1941T>G	p.Ser647Ser	3
1491276	Exon5				0
1491276	Exon5	missense_variant	c.1940C>A	p.Ser647Tyr	1
1491277	Exon5				0
1491278	Exon5				0
1491278	Exon5	synonymous_variant	c.1938T>A	p.Gly646Gly	3
1491279	Exon5				0
1491280	Exon5				0
1491281	Exon5				0
1491282	Exon5				0
1491283	Exon5				0
1491284	Exon5				0
1491285	Exon5				0
1491285	Exon5				0
1491286	Exon5				0
1491287	Exon5				0
1491288	Exon5				0
1491288	Exon5	missense_variant	c.1928T>G	p.Phe643Cys	1
1491289	Exon5				0
1491290	Exon5				0
1491290	Exon5	synonymous_variant	c.1926A>G	p.Gln642Gln	4
1491291	Exon5				0
1491292	Exon5				0
1491293	Exon5				0
1491293	Exon5	synonymous_variant	c.1923T>A	p.Ala641Ala	3
1491294	Exon5				0
1491295	Exon5				0
1491295	Exon5	missense_variant	c.1921G>T	p.Ala641Ser	10
1491296	Exon5				0
1491297	Exon5				0
1491298	Exon5				0
1491299	Exon5				0
1491300	Exon5				0
1491301	Exon5				0
1491301	Exon5	missense_variant	c.1915T>G	p.Ser639Ala	1
1491301	Exon5	missense_variant	c.1915T>C	p.Ser639Pro	3
1491302	Exon5				0
1491302	Exon5	missense_variant	c.1914A>T	p.Lys638Asn	1
1491303	Exon5				0
1491303	Exon5	missense_variant	c.1913A>T	p.Lys638Ile	3
1491304	Exon5				0
1491305	Exon5				0
1491305	Exon5	synonymous_variant	c.1911T>G	p.Ser637Ser	3
1491306	Exon5				0
1491306	Exon5	missense_variant	c.1910C>A	p.Ser637Tyr	1
1491307	Exon5				0
1491307	Exon5	missense_variant	c.1909T>A	p.Ser637Thr	3
1491308	Exon5				0
1491309	Exon5				0
1491310	Exon5				0
1491311	Exon5				0
1491312	Exon5				0
1491312	Exon5	missense_variant	c.1904T>C	p.Leu635Ser	1
1491313	Exon5				0
1491313	Exon5	synonymous_variant	c.1903T>C	p.Leu635Leu	3
1491314	Exon5				0
1491314	Exon5	synonymous_variant	c.1902T>C	p.Gly634Gly	3
1491315	Exon5				0
1491316	Exon5				0
1491317	Exon5				0
1491317	Exon5	synonymous_variant	c.1899A>G	p.Leu633Leu	1
1491318	Exon5				0
1491319	Exon5				0
1491320	Exon5				0
1491320	Exon5	synonymous_variant	c.1896A>G	p.Lys632Lys	3
1491321	Exon5				0
1491321	Exon5	missense_variant	c.1895A>C	p.Lys632Thr	1
1491322	Exon5				0
1491323	Exon5				0
1491323	Exon5	synonymous_variant	c.1893A>G	p.Arg631Arg	1
1491324	Exon5				0
1491325	Exon5				0
1491326	Exon5				0
1491327	Exon5				0
1491328	Exon5				0
1491329	Exon5				0
1491329	Exon5	synonymous_variant	c.1887T>C	p.Ala629Ala	1
1491330	Exon5				0
1491331	Exon5				0
1491332	Exon5				0
1491332	Exon5	missense_variant	c.1884T>A	p.Asp628Glu	4
1491333	Exon5				0
1491334	Exon5				0
1491334	Exon5	missense_variant	c.1882G>T	p.Asp628Tyr	1
1491335	Exon5				0
1491335	Exon5	synonymous_variant	c.1881T>C	p.Tyr627Tyr	1
1491336	Exon5				0
1491337	Exon5				0
1491338	Exon5				0
1491339	Exon5				0
1491340	Exon5				0
1491340	Exon5	missense_variant	c.1876T>A	p.Leu626Ile	1
1491341	Exon5				0
1491341	Exon5	synonymous_variant	c.1875A>G	p.Glu625Glu	5
1491342	Exon5				0
1491343	Exon5				0
1491343	Exon5	missense_variant	c.1873G>C	p.Glu625Gln	1
1491344	Exon5				0
1491344	Exon5	synonymous_variant	c.1872A>G	p.Gly624Gly	5
1491345	Exon5				0
1491346	Exon5				0
1491346	Exon5	missense_variant	c.1870G>A	p.Gly624Arg	1
1491347	Exon5				0
1491347	Exon5	synonymous_variant	c.1869T>C	p.Gly623Gly	1
1491347	Exon5	synonymous_variant	c.1869T>A	p.Gly623Gly	4
1491350	Exon5	synonymous_variant	c.1866A>C	p.Thr622Thr	1
1491351	Exon5	missense_variant	c.1865C>A	p.Thr622Lys	1
1491354	Exon5	missense_variant	c.1862T>G	p.Val621Gly	1
1491357	Exon5	missense_variant	c.1859T>C	p.Leu620Ser	1
1491357	Exon5	stop_gained	c.1859T>G	p.Leu620*	1
1491358	Exon5	synonymous_variant	c.1858T>C	p.Leu620Leu	5
1491361	Exon5	missense_variant	c.1855G>A	p.Glu619Lys	1
1491362	Exon5	synonymous_variant	c.1854A>G	p.Thr618Thr	2
1491364	Exon5	missense_variant	c.1852A>T	p.Thr618Ser	1
1491365	Exon5	synonymous_variant	c.1851A>T	p.Leu617Leu	6
1491368	Exon5	synonymous_variant	c.1848T>C	p.Phe616Phe	6
1491369	Exon5	missense_variant	c.1847T>C	p.Phe616Ser	1
1491371	Exon5	synonymous_variant	c.1845T>C	p.Tyr615Tyr	2
1491374	Exon5	synonymous_variant	c.1842C>T	p.Phe614Phe	9
1491378	Exon5	missense_variant	c.1838A>G	p.Tyr613Cys	2
1491380	Exon5	synonymous_variant	c.1836A>G	p.Lys612Lys	1
1491381	Exon5	missense_variant	c.1835A>T	p.Lys612Ile	1
1491383	Exon5	synonymous_variant	c.1833T>A	p.Ser611Ser	10
1491388	Exon5	missense_variant	c.1828G>C	p.Asp610His	1
1491395	Exon5	synonymous_variant	c.1821A>T	p.Thr607Thr	6
1491400	Exon5	synonymous_variant	c.1816A>C	p.Arg606Arg	4
1491401	Exon5	synonymous_variant	c.1815A>T	p.Val605Val	7
1491402	Exon5	missense_variant	c.1814T>C	p.Val605Ala	1
1491404	Exon5	synonymous_variant	c.1812A>G	p.Leu604Leu	7
1491405	Exon5	stop_gained	c.1811T>G	p.Leu604*	1
1491406	Exon5	synonymous_variant	c.1810T>C	p.Leu604Leu	5
1491407	Exon5	missense_variant	c.1809A>T	p.Arg603Ser	6
1491408	Exon5	missense_variant	c.1808G>T	p.Arg603Ile	1
1491409	Exon5	synonymous_variant	c.1807A>C	p.Arg603Arg	6
1491410	Exon5	synonymous_variant	c.1806A>T	p.Ile602Ile	4
1491411	Exon5	missense_variant	c.1805T>C	p.Ile602Thr	1
1491419	Exon5	synonymous_variant	c.1797A>T	p.Pro599Pro	3
1491422	Exon5	synonymous_variant	c.1794T>C	p.His598His	1
1491422	Exon5	synonymous_variant	c.1794T>C	p.His598His	3
1491423	Exon5	missense_variant	c.1793A>C	p.His598Pro	1
1491425	Exon5	synonymous_variant	c.1791T>C	p.Asp597Asp	2
1491431	Exon5	synonymous_variant	c.1785A>G	p.Glu595Glu	2
1491437	Exon5	synonymous_variant	c.1779A>C	p.Thr593Thr	11
1491438	Exon5	missense_variant	c.1778C>A	p.Thr593Lys	1
1491447	Exon5	missense_variant	c.1769G>C	p.Arg590Thr	1
1491449	Exon5	synonymous_variant	c.1767A>G	p.Glu589Glu	1
1491450	Exon5				0
1491451	Exon5				0
1491452	Exon5				0
1491453	Exon5				0
1491454	Exon5				0
1491455	Exon5				0
1491456	Exon5				0
1491457	Exon5				0
1491458	Exon5				0
1491458	Exon5	synonymous_variant	c.1758A>C	p.Ile586Ile	5
1491459	Exon5				0
1491460	Exon5				0
1491461	Exon5				0
1491462	Exon5				0
1491463	Exon5				0
1491464	Exon5				0
1491464	Exon5	synonymous_variant	c.1752C>T	p.Asn584Asn	9
1491465	Exon5				0
1491466	Exon5				0
1491467	Exon5				0
1491467	Exon5	synonymous_variant	c.1749A>G	p.Gln583Gln	1
1491468	Exon5				0
1491469	Exon5				0
1491470	Exon5				0
1491470	Exon5	synonymous_variant	c.1746A>G	p.Gln582Gln	1
1491471	Exon5				0
1491472	Exon5				0
1491473	Exon5				0
1491473	Exon5	missense_variant	c.1743T>G	p.Asn581Lys	5
1491474	Exon5				0
1491475	Exon5				0
1491475	Exon5	missense_variant	c.1741A>G	p.Asn581Asp	1
1491476	Exon5				0
1491476	Exon5	missense_variant	c.1740A>T	p.Leu580Phe	1
1491477	Exon5				0
1491478	Exon5				0
1491478	Exon5	synonymous_variant	c.1738T>C	p.Leu580Leu	4
1491479	Exon5				0
1491480	Exon5				0
1491481	Exon5				0
1491482	Exon5				0
1491482	Exon5	synonymous_variant	c.1734T>A	p.Ile578Ile	12
1491483	Exon5				0
1491484	Exon5				0
1491485	Exon5				0
1491485	Exon5	missense_variant	c.1731T>G	p.Ile577Met	1
1491485	Exon5	synonymous_variant	c.1731T>A	p.Ile577Ile	4
1491486	Exon5				0
1491486	Exon5	missense_variant	c.1730T>C	p.Ile577Thr	1
1491487	Exon5				0
1491488	Exon5				0
1491489	Exon5				0
1491490	Exon5				0
1491491	Exon5				0
1491492	Exon5				0
1491492	Exon5	missense_variant	c.1724G>A	p.Arg575Lys	5
1491493	Exon5				0
1491494	Exon5				0
1491494	Exon5	synonymous_variant	c.1722A>G	p.Lys574Lys	10
1491495	Exon5				0
1491495	Exon5	missense_variant	c.1721A>T	p.Lys574Ile	4
1491496	Exon5				0
1491497	Exon5				0
1491498	Exon5				0
1491498	Exon5	missense_variant	c.1718G>T	p.Ser573Ile	1
1491499	Exon5				0
1491500	Exon5				0
1491500	Exon5	synonymous_variant	c.1716T>G	p.Val572Val	1
1491500	Exon5	synonymous_variant	c.1716T>G	p.Val572Val	2
1491501	Exon5				0
1491502	Exon5				0
1491503	Exon5				0
1491504	Exon5				0
1491504	Exon5	missense_variant	c.1712G>A	p.Cys571Tyr	1
1491505	Exon5				0
1491506	Exon5				0
1491506	Exon5	synonymous_variant	c.1710A>G	p.Lys570Lys	1
1491506	Exon5	synonymous_variant	c.1710A>G	p.Lys570Lys	6
1491507	Exon5				0
1491508	Exon5				0
1491509	Exon5				0
1491509	Exon5	synonymous_variant	c.1707A>G	p.Leu569Leu	3
1491510	Exon5				0
1491511	Exon5				0
1491512	Exon5				0
1491512	Exon5	synonymous_variant	c.1704T>A	p.Ala568Ala	12
1491513	Exon5				0
1491513	Exon5	missense_variant	c.1703C>G	p.Ala568Gly	2
1491514	Exon5				0
1491515	Exon5				0
1491516	Exon5				0
1491517	Exon5				0
1491518	Exon5				0
1491519	Exon5				0
1491519	Exon5	missense_variant	c.1697G>A	p.Arg566Lys	1
1491520	Exon5				0
1491520	Exon5	stop_gained	c.1696A>T	p.Arg566*	1
1491521	Exon5				0
1491521	Exon5	synonymous_variant	c.1695A>T	p.Ile565Ile	12
1491522	Exon5				0
1491522	Exon5				0
1491522	Exon5	frameshift_variant	c.1688_1689insAA	p.Ile565fs	1
1491523	Exon5				0
1491523	Exon5	missense_variant	c.1693A>C	p.Ile565Leu	6
1491524	Exon5				0
1491524	Exon5	missense_variant	c.1692A>T	p.Lys564Asn	1
1491525	Exon5				0
1491525	Exon5	missense_variant	c.1691A>T	p.Lys564Ile	2
1491525	Exon5	missense_variant	c.1691A>T	p.Lys564Ile	1
1491526	Exon5				0
1491526	Exon5	missense_variant	c.1690A>C	p.Lys564Gln	1
1491526	Exon5	missense_variant	c.1690A>C	p.Lys564Gln	4
1491527	Exon5				0
1491527	Exon5	synonymous_variant	c.1689A>C	p.Thr563Thr	9
1491528	Exon5				0
1491528	Exon5	missense_variant	c.1688C>T	p.Thr563Ile	1
1491528	Exon5	missense_variant	c.1688C>T	p.Thr563Ile	3
1491529	Exon5				0
1491530	Exon5				0
1491531	Exon5				0
1491532	Exon5				0
1491533	Exon5				0
1491534	Exon5				0
1491534	Exon5	missense_variant	c.1682A>T	p.Lys561Ile	6
1491535	Exon5				0
1491536	Exon5				0
1491537	Exon5				0
1491538	Exon5				0
1491539	Exon5				0
1491539	Exon5	synonymous_variant	c.1677T>C	p.His559His	6
1491540	Exon5				0
1491541	Exon5				0
1491541	Exon5	missense_variant	c.1675C>T	p.His559Tyr	1
1491542	Exon5				0
1491542	Exon5	synonymous_variant	c.1674T>G	p.Val558Val	14
1491543	Exon5				0
1491544	Exon5				0
1491544	Exon5	missense_variant	c.1672G>A	p.Val558Ile	1
1491545	Exon5				0
1491546	Exon5				0
1491546	Exon5	stop_gained	c.1670T>A	p.Leu557*	1
1491547	Exon5				0
1491548	Exon5				0
1491549	Exon5				0
1491550	Exon5				0
1491551	Exon5				0
1491551	Exon5	synonymous_variant	c.1665T>G	p.Val555Val	1
1491551	Exon5	synonymous_variant	c.1665T>A	p.Val555Val	7
1491552	Exon5				0
1491553	Exon5				0
1491554	Exon5				0
1491554	Exon5	synonymous_variant	c.1662A>T	p.Thr554Thr	6
1491555	Exon5				0
1491555	Exon5	missense_variant	c.1661C>T	p.Thr554Ile	1
1491556	Exon5				0
1491557	Exon5				0
1491557	Exon5	synonymous_variant	c.1659A>T	p.Gly553Gly	13
1491558	Exon5				0
1491559	Exon5				0
1491559	Exon5	stop_gained	c.1657G>T	p.Gly553*	1
1491560	Exon5				0
1491560	Exon5	missense_variant	c.1656C>A	p.Phe552Leu	1
1491561	Exon5				0
1491561	Exon5	missense_variant	c.1655T>G	p.Phe552Cys	1
1491562	Exon5				0
1491563	Exon5				0
1491563	Exon5	synonymous_variant	c.1653T>A	p.Thr551Thr	9
1491564	Exon5				0
1491565	Exon5				0
1491566	Exon5				0
1491566	Exon5	synonymous_variant	c.1650T>A	p.Gly550Gly	1
1491567	Exon5				0
1491568	Exon5				0
1491569	Exon5				0
1491570	Exon5				0
1491570	Exon5	missense_variant	c.1646G>A	p.Arg549Lys	1
1491571	Exon5				0
1491572	Exon5				0
1491572	Exon5	synonymous_variant	c.1644A>T	p.Gly548Gly	11
1491573	Exon5				0
1491573	Exon5	missense_variant	c.1643G>T	p.Gly548Val	1
1491574	Exon5				0
1491575	Exon5				0
1491575	Exon5	synonymous_variant	c.1641T>A	p.Ile547Ile	4
1491576	Exon5				0
1491577	Exon5				0
1491578	Exon5				0
1491578	Exon5	synonymous_variant	c.1638T>A	p.Ile546Ile	1
1491579	Exon5				0
1491580	Exon5				0
1491581	Exon5				0
1491582	Exon5				0
1491582	Exon5	missense_variant	c.1634G>A	p.Arg545Gln	4
1491583	Exon5				0
1491583	Exon5	synonymous_variant	c.1633C>A	p.Arg545Arg	5
1491583	Exon5	synonymous_variant	c.1633C>A	p.Arg545Arg	28
1491584	Exon5				0
1491584	Exon5	missense_variant	c.1632A>C	p.Glu544Asp	2
1491585	Exon5				0
1491586	Exon5				0
1491587	Exon5				0
1491588	Exon5				0
1491588	Exon5	missense_variant	c.1628C>A	p.Thr543Lys	8
1491589	Exon5				0
1491590	Exon5				0
1491590	Exon5	synonymous_variant	c.1626A>G	p.Glu542Glu	1
1491591	Exon5				0
1491591	Exon5	missense_variant	c.1625A>T	p.Glu542Val	4
1491592	Exon5				0
1491593	Exon5				0
1491594	Exon5				0
1491595	Exon5				0
1491595	Exon5	synonymous_variant	c.1621C>T	p.Leu541Leu	9
1491596	Exon5				0
1491596	Exon5	missense_variant	c.1620A>T	p.Glu540Asp	6
1491597	Exon5				0
1491598	Exon5				0
1491598	Exon5	stop_gained	c.1618G>T	p.Glu540*	1
1491599	Exon5				0
1491599	Exon5	missense_variant	c.1617T>A	p.Asp539Glu	6
1491600	Exon5				0
1491600	Exon5	missense_variant	c.1616A>C	p.Asp539Ala	1
1491601	Exon5				0
1491601	Exon5	missense_variant	c.1615G>A	p.Asp539Asn	5
1491602	Exon5				0
1491603	Exon5				0
1491604	Exon5				0
1491605	Exon5				0
1491606	Exon5				0
1491607	Exon5				0
1491607	Exon5	stop_gained	c.1609G>T	p.Glu537*	1
1491608	Exon5				0
1491608	Exon5	synonymous_variant	c.1608A>G	p.Val536Val	5
1491609	Exon5				0
1491610	Exon5				0
1491611	Exon5				0
1491612	Exon5				0
1491613	Exon5				0
1491614	Exon5				0
1491614	Exon5	synonymous_variant	c.1602T>A	p.Thr534Thr	5
1491615	Exon5				0
1491616	Exon5				0
1491617	Exon5				0
1491617	Exon5	missense_variant	c.1599T>A	p.Asp533Glu	1
1491618	Exon5				0
1491618	Exon5	missense_variant	c.1598A>G	p.Asp533Gly	2
1491619	Exon5				0
1491620	Exon5				0
1491621	Exon5				0
1491622	Exon5				0
1491623	Exon5				0
1491624	Exon5				0
1491624	Exon5				0
1491624	Exon5	frameshift_variant	c.1586_1587insA	p.Met531fs	1
1491625	Exon5				0
1491626	Exon5				0
1491627	Exon5				0
1491627	Exon5	missense_variant	c.1589A>G	p.Lys530Arg	1
1491628	Exon5				0
1491629	Exon5				0
1491629	Exon5	synonymous_variant	c.1587A>T	p.Ile529Ile	5
1491630	Exon5				0
1491630	Exon5	missense_variant	c.1586T>G	p.Ile529Arg	3
1491631	Exon5				0
1491632	Exon5				0
1491632	Exon5	synonymous_variant	c.1584A>G	p.Arg528Arg	4
1491633	Exon5				0
1491633	Exon5	missense_variant	c.1583G>A	p.Arg528Lys	2
1491634	Exon5				0
1491635	Exon5				0
1491635	Exon5	synonymous_variant	c.1581A>G	p.Glu527Glu	4
1491636	Exon5				0
1491637	Exon5				0
[truncated: 4,723 more rows]
[truncated: 3 more columns]

## Sheet: Non-synonymous variants
Posiition	Aera (intron/exon)	Type of mutation	Nucleotide change	Amino acid change	Total
1490657	Exon5	missense_variant	c.2559T>A	p.Phe853Leu	1
1490659	Exon5	missense_variant	c.2557T>A	p.Phe853Ile	1
1490662	Exon5	missense_variant	c.2554G>T	p.Asp852Tyr	1
1490663	Exon5	missense_variant	c.2553A>G	p.Ile851Met	1
1490665	Exon5	missense_variant	c.2551A>G	p.Ile851Val	1
1490666	Exon5	missense_variant	c.2550C>A	p.Asp850Glu	2
1490667	Exon5	missense_variant	c.2549A>T	p.Asp850Val	1
1490674	Exon5	missense_variant	c.2542A>G	p.Asn848Asp	1
1490679	Exon5	missense_variant	c.2537A>G	p.Glu846Gly	1
1490691	Exon5	missense_variant	c.2525C>A	p.Pro842Gln	1
1490691	Exon5	missense_variant	c.2525C>G	p.Pro842Arg	2
1490692	Exon5	missense_variant	c.2524C>A	p.Pro842Thr	2
1490693	Exon5	missense_variant	c.2523A>T	p.Glu841Asp	1
1490695	Exon5	missense_variant	c.2521G>A	p.Glu841Lys	1
1490700	Exon5	missense_variant	c.2516A>C	p.Asp839Ala	9
1490700	Exon5	missense_variant	c.2516A>C	p.Asp839Ala	50
1490702	Exon5	missense_variant	c.2514T>G	p.Asp838Glu	2
1490702	Exon5	missense_variant	c.2514T>G	p.Asp838Glu	1
1490707	Exon5	missense_variant	c.2509G>A	p.Glu837Lys	1
1490709	Exon5	missense_variant	c.2507C>A	p.Ala836Asp	2
1490709	Exon5	missense_variant	c.2507C>A	p.Ala836Asp	28
1490710	Exon5	missense_variant	c.2506G>A	p.Ala836Thr	2
1490711	Exon5	missense_variant	c.2505T>G	p.Asp835Glu	1
1490711	Exon5	missense_variant	c.2505T>G	p.Asp835Glu	8
1490712	Exon5	missense_variant	c.2504A>G	p.Asp835Gly	1
1490728	Exon5	missense_variant	c.2488C>A	p.Gln830Lys	2
1490734	Exon5	missense_variant	c.2482A>C	p.Ile828Leu	1
1490736	Exon5	missense_variant	c.2480A>T	p.Asp827Val	1
1490737	Exon5	missense_variant	c.2479G>A	p.Asp827Asn	1
1490746	Exon5	missense_variant	c.2470G>A	p.Glu824Lys	1
1490754	Exon5	missense_variant	c.2462C>T	p.Thr821Ile	1
1490761	Exon5	missense_variant	c.2455A>T	p.Ser819Cys	1
1490764	Exon5	missense_variant	c.2452A>G	p.Lys818Glu	1
1490767	Exon5	missense_variant	c.2449T>A	p.Ser817Thr	1
1490770	Exon5	missense_variant	c.2446G>C	p.Val816Leu	3
1490778	Exon5	missense_variant	c.2438C>T	p.Pro813Leu	1
1490779	Exon5	missense_variant	c.2437C>T	p.Pro813Ser	1
1490791	Exon5	missense_variant	c.2425C>A	p.Arg809Ser	1
1490797	Exon5	missense_variant	c.2419G>C	p.Ala807Pro	1
1490800	Exon5	missense_variant	c.2416T>A	p.Leu806Met	1
1490815	Exon5	missense_variant	c.2401T>C	p.Phe801Leu	1
1490816	Exon5	missense_variant	c.2400C>A	p.Asn800Lys	1
1490818	Exon5	missense_variant	c.2398A>C	p.Asn800His	1
1490820	Exon5	missense_variant	c.2396C>T	p.Ser799Leu	1
1490830	Exon5	missense_variant	c.2386C>A	p.Pro796Thr	4
1490830	Exon5	missense_variant	c.2386C>A	p.Pro796Thr	1
1490835	Exon5	missense_variant	c.2381A>G	p.Asp794Gly	1
1490839	Exon5	missense_variant	c.2377A>G	p.Lys793Glu	1
1490843	Exon5	missense_variant	c.2373C>A	p.Asp791Glu	2
1490845	Exon5	missense_variant	c.2371G>A	p.Asp791Asn	3
1490845	Exon5	missense_variant	c.2371G>A	p.Asp791Asn	10
1490847	Exon5	missense_variant	c.2369A>G	p.Lys790Arg	2
1490848	Exon5	missense_variant	c.2368A>C	p.Lys790Gln	1
1490853	Exon5	missense_variant	c.2363G>A	p.Gly788Asp	1
1490877	Exon5	missense_variant	c.2339G>A	p.Gly780Glu	1
1490883	Exon5	missense_variant	c.2333C>T	p.Pro778Leu	1
1490889	Exon5	missense_variant	c.2327G>A	p.Arg776Lys	1
1490889	Exon5	missense_variant	c.2327G>T	p.Arg776Ile	3
1490892	Exon5	missense_variant	c.2324G>T	p.Cys775Phe	1
1490893	Exon5	missense_variant	c.2323T>A	p.Cys775Ser	1
1490896	Exon5	missense_variant	c.2320C>G	p.Leu774Val	5
1490899	Exon5	missense_variant	c.2317C>T	p.Leu773Phe	7
1490905	Exon5	missense_variant	c.2311A>G	p.Lys771Glu	1
1490911	Exon5	missense_variant	c.2305T>G	p.Leu769Val	1
1490914	Exon5	missense_variant	c.2302A>T	p.Asn768Tyr	1
1490916	Exon5	missense_variant	c.2300T>C	p.Ile767Thr	1
1490919	Exon5	missense_variant	c.2297G>T	p.Ser766Ile	1
1490922	Exon5	missense_variant	c.2294A>G	p.Asp765Gly	1
1490925	Exon5	missense_variant	c.2291C>T	p.Thr764Ile	5
1490931	Exon5	missense_variant	c.2285C>T	p.Thr762Ile	4
1490932	Exon5	missense_variant	c.2284A>G	p.Thr762Ala	1
1490934	Exon5	missense_variant	c.2282T>G	p.Val761Gly	1
1490934	Exon5	missense_variant	c.2282T>C	p.Val761Ala	1
1490953	Exon5	missense_variant	c.2263C>A	p.Leu755Ile	1
1490956	Exon5	missense_variant	c.2260C>A	p.Gln754Lys	1
1490959	Exon5	missense_variant	c.2257G>A	p.Gly753Ser	2
1490961	Exon5	missense_variant	c.2255C>T	p.Thr752Ile	1
1490971	Exon5	missense_variant	c.2245G>T	p.Asp749Tyr	2
1490984	Exon5	missense_variant	c.2232A>C	p.Leu744Phe	1
1490985	Exon5	missense_variant	c.2231T>C	p.Leu744Ser	1
1491009	Exon5	missense_variant	c.2207T>G	p.Phe736Cys	1
1491013	Exon5	missense_variant	c.2203C>G	p.Pro735Ala	1
1491013	Exon5	missense_variant	c.2203C>A	p.Pro735Thr	1
1491014	Exon5	missense_variant	c.2202A>T	p.Leu734Phe	1
1491015	Exon5	missense_variant	c.2201T>C	p.Leu734Ser	1
1491018	Exon5	missense_variant	c.2198C>T	p.Pro733Leu	1
1491018	Exon5	missense_variant	c.2198C>T	p.Pro733Leu	1
1491019	Exon5	missense_variant	c.2197C>A	p.Pro733Thr	1
1491022	Exon5	missense_variant	c.2194G>A	p.Gly732Ser	1
1491027	Exon5	missense_variant	c.2189T>G	p.Ile730Arg	1
1491028	Exon5	missense_variant	c.2188A>G	p.Ile730Val	1
1491030	Exon5	missense_variant	c.2186T>C	p.Phe729Ser	2
1491033	Exon5	missense_variant	c.2183A>C	p.Glu728Ala	1
1491042	Exon5	missense_variant	c.2174G>T	p.Cys725Phe	1
1491042	Exon5	missense_variant	c.2174G>T	p.Cys725Phe	1
1491043	Exon5	missense_variant	c.2173T>C	p.Cys725Arg	1
1491045	Exon5	missense_variant	c.2171T>G	p.Ile724Arg	1
1491046	Exon5	missense_variant	c.2170A>G	p.Ile724Val	4
1491052	Exon5	missense_variant	c.2164T>G	p.Leu722Val	1
1491055	Exon5	missense_variant	c.2161G>A	p.Ala721Thr	1
1491057	Exon5	missense_variant	c.2159G>T	p.Trp720Leu	1
1491067	Exon5	missense_variant	c.2149G>A	p.Val717Ile	1
1491076	Exon5	missense_variant	c.2140G>A	p.Gly714Arg	2
1491096	Exon5	missense_variant	c.2120T>G	p.Val707Gly	1
1491099	Exon5	missense_variant	c.2117A>C	p.Glu706Ala	1
1491103	Exon5	missense_variant	c.2113C>G	p.Pro705Ala	1
1491115	Exon5	missense_variant	c.2101C>T	p.His701Tyr	1
1491124	Exon5	missense_variant	c.2092G>T	p.Gly698Cys	1
1491132	Exon5	missense_variant	c.2084C>T	p.Thr695Ile	1
1491138	Exon5	missense_variant	c.2078C>A	p.Ala693Asp	1
1491141	Exon5	missense_variant	c.2075G>C	p.Arg692Thr	1
1491145	Exon5	missense_variant	c.2071G>A	p.Gly691Ser	1
1491146	Exon5	missense_variant	c.2070A>T	p.Gln690His	5
1491148	Exon5	missense_variant	c.2068C>A	p.Gln690Lys	1
1491151	Exon5	missense_variant	c.2065G>A	p.Val689Ile	11
1491159	Exon5	missense_variant	c.2057C>A	p.Ala686Asp	1
1491160	Exon5	missense_variant	c.2056G>A	p.Ala686Thr	1
1491172	Exon5	missense_variant	c.2044G>T	p.Asp682Tyr	2
1491177	Exon5	missense_variant	c.2039T>A	p.Leu680Gln	1
1491191	Exon5	missense_variant	c.2025A>C	p.Gln675His	2
1491194	Exon5	missense_variant	c.2022A>C	p.Lys674Asn	1
1491208	Exon5	missense_variant	c.2008A>G	p.Ile670Val	1
1491211	Exon5	missense_variant	c.2005A>C	p.Asn669His	1
1491216	Exon5	missense_variant	c.2000C>T	p.Pro667Leu	1
1491220	Exon5	missense_variant	c.1996A>C	p.Lys666Gln	1
1491226	Exon5	missense_variant	c.1990G>T	p.Asp664Tyr	1
1491227	Exon5	missense_variant	c.1989A>T	p.Arg663Ser	1
1491228	Exon5	missense_variant	c.1988G>T	p.Arg663Ile	1
1491229	Exon5	missense_variant	c.1987A>G	p.Arg663Gly	2
1491234	Exon5	missense_variant	c.1982T>G	p.Val661Gly	1
1491235	Exon5	missense_variant	c.1981G>A	p.Val661Ile	1
1491255	Exon5	missense_variant	c.1961A>C	p.Tyr654Ser	1
1491265	Exon5	missense_variant	c.1951G>T	p.Ala651Ser	1
1491271	Exon5	missense_variant	c.1945A>T	p.Ile649Phe	1
1491274	Exon5	missense_variant	c.1942A>C	p.Ile648Leu	1
1491276	Exon5	missense_variant	c.1940C>A	p.Ser647Tyr	1
1491288	Exon5	missense_variant	c.1928T>G	p.Phe643Cys	1
1491295	Exon5	missense_variant	c.1921G>T	p.Ala641Ser	10
1491301	Exon5	missense_variant	c.1915T>G	p.Ser639Ala	1
1491301	Exon5	missense_variant	c.1915T>C	p.Ser639Pro	3
1491302	Exon5	missense_variant	c.1914A>T	p.Lys638Asn	1
1491303	Exon5	missense_variant	c.1913A>T	p.Lys638Ile	3
1491306	Exon5	missense_variant	c.1910C>A	p.Ser637Tyr	1
1491307	Exon5	missense_variant	c.1909T>A	p.Ser637Thr	3
1491312	Exon5	missense_variant	c.1904T>C	p.Leu635Ser	1
1491321	Exon5	missense_variant	c.1895A>C	p.Lys632Thr	1
1491332	Exon5	missense_variant	c.1884T>A	p.Asp628Glu	4
1491334	Exon5	missense_variant	c.1882G>T	p.Asp628Tyr	1
1491340	Exon5	missense_variant	c.1876T>A	p.Leu626Ile	1
1491343	Exon5	missense_variant	c.1873G>C	p.Glu625Gln	1
1491346	Exon5	missense_variant	c.1870G>A	p.Gly624Arg	1
1491351	Exon5	missense_variant	c.1865C>A	p.Thr622Lys	1
1491354	Exon5	missense_variant	c.1862T>G	p.Val621Gly	1
1491357	Exon5	missense_variant	c.1859T>C	p.Leu620Ser	1
1491361	Exon5	missense_variant	c.1855G>A	p.Glu619Lys	1
1491364	Exon5	missense_variant	c.1852A>T	p.Thr618Ser	1
1491369	Exon5	missense_variant	c.1847T>C	p.Phe616Ser	1
1491378	Exon5	missense_variant	c.1838A>G	p.Tyr613Cys	2
1491381	Exon5	missense_variant	c.1835A>T	p.Lys612Ile	1
1491388	Exon5	missense_variant	c.1828G>C	p.Asp610His	1
1491402	Exon5	missense_variant	c.1814T>C	p.Val605Ala	1
1491407	Exon5	missense_variant	c.1809A>T	p.Arg603Ser	6
1491408	Exon5	missense_variant	c.1808G>T	p.Arg603Ile	1
1491411	Exon5	missense_variant	c.1805T>C	p.Ile602Thr	1
1491423	Exon5	missense_variant	c.1793A>C	p.His598Pro	1
1491438	Exon5	missense_variant	c.1778C>A	p.Thr593Lys	1
1491447	Exon5	missense_variant	c.1769G>C	p.Arg590Thr	1
1491473	Exon5	missense_variant	c.1743T>G	p.Asn581Lys	5
1491475	Exon5	missense_variant	c.1741A>G	p.Asn581Asp	1
1491476	Exon5	missense_variant	c.1740A>T	p.Leu580Phe	1
1491485	Exon5	missense_variant	c.1731T>G	p.Ile577Met	1
1491486	Exon5	missense_variant	c.1730T>C	p.Ile577Thr	1
1491492	Exon5	missense_variant	c.1724G>A	p.Arg575Lys	5
1491495	Exon5	missense_variant	c.1721A>T	p.Lys574Ile	4
1491498	Exon5	missense_variant	c.1718G>T	p.Ser573Ile	1
1491504	Exon5	missense_variant	c.1712G>A	p.Cys571Tyr	1
1491513	Exon5	missense_variant	c.1703C>G	p.Ala568Gly	2
1491519	Exon5	missense_variant	c.1697G>A	p.Arg566Lys	1
1491523	Exon5	missense_variant	c.1693A>C	p.Ile565Leu	6
1491524	Exon5	missense_variant	c.1692A>T	p.Lys564Asn	1
1491525	Exon5	missense_variant	c.1691A>T	p.Lys564Ile	2
1491525	Exon5	missense_variant	c.1691A>T	p.Lys564Ile	1
1491526	Exon5	missense_variant	c.1690A>C	p.Lys564Gln	1
1491526	Exon5	missense_variant	c.1690A>C	p.Lys564Gln	4
1491528	Exon5	missense_variant	c.1688C>T	p.Thr563Ile	1
1491528	Exon5	missense_variant	c.1688C>T	p.Thr563Ile	3
1491534	Exon5	missense_variant	c.1682A>T	p.Lys561Ile	6
1491541	Exon5	missense_variant	c.1675C>T	p.His559Tyr	1
1491544	Exon5	missense_variant	c.1672G>A	p.Val558Ile	1
1491555	Exon5	missense_variant	c.1661C>T	p.Thr554Ile	1
1491560	Exon5	missense_variant	c.1656C>A	p.Phe552Leu	1
1491561	Exon5	missense_variant	c.1655T>G	p.Phe552Cys	1
1491570	Exon5	missense_variant	c.1646G>A	p.Arg549Lys	1
1491573	Exon5	missense_variant	c.1643G>T	p.Gly548Val	1
1491582	Exon5	missense_variant	c.1634G>A	p.Arg545Gln	4
1491584	Exon5	missense_variant	c.1632A>C	p.Glu544Asp	2
1491588	Exon5	missense_variant	c.1628C>A	p.Thr543Lys	8
1491591	Exon5	missense_variant	c.1625A>T	p.Glu542Val	4
1491596	Exon5	missense_variant	c.1620A>T	p.Glu540Asp	6
1491599	Exon5	missense_variant	c.1617T>A	p.Asp539Glu	6
1491600	Exon5	missense_variant	c.1616A>C	p.Asp539Ala	1
1491601	Exon5	missense_variant	c.1615G>A	p.Asp539Asn	5
1491617	Exon5	missense_variant	c.1599T>A	p.Asp533Glu	1
1491618	Exon5	missense_variant	c.1598A>G	p.Asp533Gly	2
1491627	Exon5	missense_variant	c.1589A>G	p.Lys530Arg	1
1491630	Exon5	missense_variant	c.1586T>G	p.Ile529Arg	3
1491633	Exon5	missense_variant	c.1583G>A	p.Arg528Lys	2
1491640	Exon5	missense_variant	c.1576G>C	p.Glu526Gln	1
1491648	Exon5	missense_variant	c.1568C>G	p.Ala523Gly	1
1491649	Exon5	missense_variant	c.1567G>A	p.Ala523Thr	7
1491655	Exon5	missense_variant	c.1561A>G	p.Met521Val	1
1491660	Exon5	missense_variant	c.1556G>A	p.Gly519Glu	1
1491664	Exon5	missense_variant	c.1552C>G	p.Gln518Glu	4
1491669	Exon5	missense_variant	c.1547T>C	p.Ile516Thr	1
1491673	Exon5	missense_variant	c.1543C>A	p.Gln515Lys	1
1491681	Exon5	missense_variant	c.1535T>G	p.Val512Gly	1
1491682	Exon5	missense_variant	c.1534G>T	p.Val512Leu	1
1491682	Exon5	missense_variant	c.1534G>A	p.Val512Met	1
1491691	Exon5	missense_variant	c.1525G>A	p.Asp509Asn	1
1491691	Exon5	missense_variant	c.1525G>C	p.Asp509His	1
1491696	Exon5	missense_variant	c.1520T>G	p.Phe507Cys	1
1491698	Exon5	missense_variant	c.1518G>T	p.Trp506Cys	1
1491703	Exon5	missense_variant	c.1513T>C	p.Cys505Arg	1
1491710	Exon5	missense_variant	c.1506T>A	p.Asn502Lys	1
1491712	Exon5	missense_variant	c.1504A>G	p.Asn502Asp	1
1491715	Exon5	missense_variant	c.1501A>G	p.Asn501Asp	1
1491718	Exon5	missense_variant	c.1498G>A	p.Val500Ile	4
1491719	Exon5	missense_variant	c.1497A>T	p.Lys499Asn	1
1491751	Exon5	missense_variant	c.1465G>T	p.Asp489Tyr	1
1491753	Exon5	missense_variant	c.1463A>C	p.Tyr488Ser	1
1491762	Exon5	missense_variant	c.1454C>A	p.Ala485Asp	1
1491764	Exon5	missense_variant	c.1452A>T	p.Arg484Ser	5
1491775	Exon5	missense_variant	c.1441T>A	p.Phe481Ile	1
1491777	Exon5	missense_variant	c.1439A>G	p.Tyr480Cys	1
1491781	Exon5	missense_variant	c.1435G>A	p.Asp479Asn	1
1491784	Exon5	missense_variant	c.1432A>C	p.Asn478His	1
1491789	Exon5	missense_variant	c.1427G>A	p.Gly476Glu	1
1491796	Exon5	missense_variant	c.1420A>G	p.Thr474Ala	1
1491798	Exon5	missense_variant	c.1418G>A	p.Arg473His	1
1491799	Exon5	missense_variant	c.1417C>A	p.Arg473Ser	4
1491809	Exon5	missense_variant	c.1407A>T	p.Lys469Asn	7
1491810	Exon5	missense_variant	c.1406A>G	p.Lys469Arg	2
1491811	Exon5	missense_variant	c.1405A>G	p.Lys469Glu	2
1491812	Exon5	missense_variant	c.1404T>A	p.Asn468Lys	7
1491812	Exon5	missense_variant	c.1404T>A	p.Asn468Lys	20
1491816	Exon5	missense_variant	c.1400A>T	p.Lys467Ile	1
1491819	Exon5	missense_variant	c.1397T>A	p.Val466Glu	1
1491820	Exon5	missense_variant	c.1396G>A	p.Val466Ile	1
1491828	Exon5	missense_variant	c.1388T>G	p.Val463Gly	1
1491835	Exon5	missense_variant	c.1381G>A	p.Gly461Arg	1
1491837	Exon5	missense_variant	c.1379A>T	p.Asn460Ile	1
1491837	Exon5	missense_variant	c.1379A>T	p.Asn460Ile	3
1491838	Exon5	missense_variant	c.1378A>T	p.Asn460Tyr	6
1491840	Exon5	missense_variant	c.1376A>T	p.Lys459Ile	1
1491844	Exon5	missense_variant	c.1372A>G	p.Ile458Val	1
1491846	Exon5	missense_variant	c.1370T>A	p.Ile457Lys	1
1491854	Exon5	missense_variant	c.1362A>T	p.Arg454Ser	1
1491855	Exon5	missense_variant	c.1361G>T	p.Arg454Ile	1
1491862	Exon5	missense_variant	c.1354G>A	p.Gly452Arg	1
1491867	Exon5	missense_variant	c.1349A>C	p.Glu450Ala	1
1491870	Exon5	missense_variant	c.1346G>C	p.Gly449Ala	1
1491876	Exon5	missense_variant	c.1340A>G	p.Gln447Arg	1
1491894	Exon5	missense_variant	c.1322A>G	p.Glu441Gly	2
1491901	Exon5	missense_variant	c.1315T>A	p.Tyr439Asn	1
1491907	Exon5	missense_variant	c.1309A>G	p.Thr437Ala	1
1491921	Exon5	missense_variant	c.1295A>C	p.Glu432Ala	2
1491924	Exon5	missense_variant	c.1292T>G	p.Ile431Ser	1
1491928	Exon5	missense_variant	c.1288T>G	p.Leu430Val	1
1491931	Exon5	missense_variant	c.1285T>G	p.Leu429Val	6
1491933	Exon5	missense_variant	c.1283A>G	p.Asn428Ser	7
1491940	Exon5	missense_variant	c.1276C>A	p.Gln426Lys	1
1491943	Exon5	missense_variant	c.1273A>G	p.Lys425Glu	1
1491944	Exon5	missense_variant	c.1272T>A	p.Asp424Glu	11
1491946	Exon5	missense_variant	c.1270G>T	p.Asp424Tyr	1
1491951	Exon5	missense_variant	c.1265T>C	p.Leu422Ser	1
1491964	Exon5	missense_variant	c.1252A>C	p.Ile418Leu	1
1491969	Exon5	missense_variant	c.1247T>A	p.Met416Lys	1
1491971	Exon5	missense_variant	c.1245A>C	p.Lys415Asn	1
1491979	Exon5	missense_variant	c.1237A>G	p.Ile413Val	1
1491984	Exon5	missense_variant	c.1232G>T	p.Ser411Ile	1
1491987	Exon5	missense_variant	c.1229A>T	p.Lys410Ile	1
1491989	Exon5	missense_variant	c.1227A>T	p.Lys409Asn	1
1491989	Exon5	missense_variant	c.1227A>T	p.Lys409Asn	5
1491994	Exon5	missense_variant	c.1222A>C	p.Asn408His	1
1491997	Exon5	missense_variant	c.1219A>T	p.Asn407Tyr	1
1492000	Exon5	missense_variant	c.1216T>A	p.Tyr406Asn	8
1492000	Exon5	missense_variant	c.1216T>A	p.Tyr406Asn	27
1492001	Exon5	missense_variant	c.1215T>A	p.Asp405Glu	1
1492008	Exon5	missense_variant	c.1208C>A	p.Ser403Tyr	1
1492009	Exon5	missense_variant	c.1207T>A	p.Ser403Thr	1
1492012	Exon5	missense_variant	c.1204G>A	p.Ala402Thr	1
1492013	Exon5	missense_variant	c.1203T>G	p.Asp401Glu	1
1492017	Exon5	missense_variant	c.1199T>A	p.Ile400Asn	2
1492017	Exon5	missense_variant	c.1199T>C	p.Ile400Thr	4
1492023	Exon5	missense_variant	c.1193A>G	p.Asn398Ser	1
1492027	Exon5	missense_variant	c.1189A>G	p.Asn397Asp	1
1492036	Exon5	missense_variant	c.1180T>G	p.Cys394Gly	1
1492039	Exon5	missense_variant	c.1177G>C	p.Asp393His	4
1492042	Exon5	missense_variant	c.1174G>T	p.Ala392Ser	1
1492042	Exon5	missense_variant	c.1174G>T	p.Ala392Ser	4
1492043	Exon5	missense_variant	c.1173A>C	p.Leu391Phe	2
1492051	Exon5	missense_variant	c.1165A>G	p.Thr389Ala	5
1492052	Exon5	missense_variant	c.1164A>C	p.Glu388Asp	2
1492066	Exon5	missense_variant	c.1150G>T	p.Ala384Ser	1
1492071	Exon5	missense_variant	c.1145A>G	p.Lys382Arg	1
1492078	Exon5	missense_variant	c.1138G>A	p.Val380Ile	4
1492080	Exon5	missense_variant	c.1136A>G	p.Glu379Gly	1
1492082	Exon5	missense_variant	c.1134A>C	p.Leu378Phe	1
1492086	Exon5	missense_variant	c.1130C>T	p.Ser377Leu	1
1492092	Exon5	missense_variant	c.1124T>A	p.Ile375Asn	1
1492093	Exon5	missense_variant	c.1123A>T	p.Ile375Phe	1
1492095	Exon5	missense_variant	c.1121C>G	p.Thr374Ser	1
1492095	Exon5	missense_variant	c.1121C>T	p.Thr374Ile	2
1492099	Exon5	missense_variant	c.1117C>T	p.His373Tyr	1
1492101	Exon5	missense_variant	c.1115A>G	p.Lys372Arg	4
1492107	Exon5	missense_variant	c.1109C>A	p.Pro370Gln	5
1492108	Exon5	missense_variant	c.1108C>A	p.Pro370Thr	4
1492111	Exon5	missense_variant	c.1105C>A	p.Gln369Lys	1
1492117	Exon5	missense_variant	c.1099C>A	p.Gln367Lys	2
1492126	Exon5	missense_variant	c.1090G>A	p.Val364Ile	1
1492126	Exon5	missense_variant	c.1090G>A	p.Val364Ile	2
1492131	Exon5	missense_variant	c.1085A>T	p.Gln362Leu	1
1492149	Exon5	missense_variant	c.1067G>C	p.Gly356Ala	1
1492155	Exon5	missense_variant	c.1061C>A	p.Ser354Tyr	2
1492156	Exon5	missense_variant	c.1060T>A	p.Ser354Thr	4
1492157	Exon5	missense_variant	c.1059A>C	p.Leu353Phe	1
1492161	Exon5	missense_variant	c.1055T>C	p.Ile352Thr	1
1492162	Exon5	missense_variant	c.1054A>G	p.Ile352Val	1
1492162	Exon5	missense_variant	c.1054A>G	p.Ile352Val	1
1492165	Exon5	missense_variant	c.1051G>C	p.Gly351Arg	1
1492173	Exon5	missense_variant	c.1043C>A	p.Thr348Asn	1
1492173	Exon5	missense_variant	c.1043C>A	p.Thr348Asn	4
1492174	Exon5	missense_variant	c.1042A>G	p.Thr348Ala	4
1492175	Exon5	missense_variant	c.1041T>A	p.Asp347Glu	1
1492176	Exon5	missense_variant	c.1040A>C	p.Asp347Ala	1
1492177	Exon5	missense_variant	c.1039G>A	p.Asp347Asn	1
1492177	Exon5	missense_variant	c.1039G>T	p.Asp347Tyr	1
1492179	Exon5	missense_variant	c.1037A>T	p.Asp346Val	1
1492195	Exon5	missense_variant	c.1021G>A	p.Val341Ile	1
1492195	Exon5	missense_variant	c.1021G>C	p.Val341Leu	1
1492197	Exon5	missense_variant	c.1019A>G	p.Lys340Arg	4
1492200	Exon5	missense_variant	c.1016G>C	p.Gly339Ala	1
1492201	Exon5	missense_variant	c.1015G>C	p.Gly339Arg	1
1492213	Exon5	missense_variant	c.1003A>G	p.Ile335Val	1
1492216	Exon5	missense_variant	c.1000A>T	p.Ile334Phe	1
1492216	Exon5	missense_variant	c.1000A>T	p.Ile334Phe	1
1492221	Exon5	missense_variant	c.995A>T	p.Lys332Ile	1
1492221	Exon5	missense_variant	c.995A>C	p.Lys332Thr	1
1492227	Exon5	missense_variant	c.989C>A	p.Ser330Tyr	1
1492234	Exon5	missense_variant	c.982G>A	p.Val328Ile	1
1492234	Exon5	missense_variant	c.982G>A	p.Val328Ile	12
1492237	Exon5	missense_variant	c.979A>G	p.Lys327Glu	1
1492243	Exon5	missense_variant	c.973A>G	p.Lys325Glu	1
1492263	Exon5	missense_variant	c.953C>A	p.Ala318Asp	1
1492263	Exon5	missense_variant	c.953C>T	p.Ala318Val	1
1492264	Exon5	missense_variant	c.952G>A	p.Ala318Thr	3
1492270	Exon5	missense_variant	c.946T>C	p.Tyr316His	1
1492275	Exon5	missense_variant	c.941G>A	p.Arg314Gln	1
1492275	Exon5	missense_variant	c.941G>A	p.Arg314Gln	1
1492278	Exon5	missense_variant	c.938T>G	p.Val313Gly	1
1492285	Exon5	missense_variant	c.931G>T	p.Ala311Ser	11
1492288	Exon5	missense_variant	c.928A>C	p.Thr310Pro	2
1492290	Exon5	missense_variant	c.926A>G	p.Asp309Gly	1
1492296	Exon5	missense_variant	c.920T>C	p.Leu307Ser	1
1492300	Exon5	missense_variant	c.916G>T	p.Asp306Tyr	1
1492300	Exon5	missense_variant	c.916G>A	p.Asp306Asn	1
1492302	Exon5	missense_variant	c.914A>G	p.Asn305Ser	2
1492309	Exon5	missense_variant	c.907C>A	p.Gln303Lys	1
1492309	Exon5	missense_variant	c.907C>A	p.Gln303Lys	3
1492315	Exon5	missense_variant	c.901G>T	p.Gly301Trp	1
1492316	Exon5	missense_variant	c.900T>G	p.Ser300Arg	1
1492320	Exon5	missense_variant	c.896T>C	p.Phe299Ser	1
1492324	Exon5	missense_variant	c.892C>A	p.Gln298Lys	1
1492330	Exon5	missense_variant	c.886T>G	p.Phe296Val	1
1492332	Exon5	missense_variant	c.884T>C	p.Ile295Thr	1
1492334	Exon5	missense_variant	c.882A>T	p.Glu294Asp	3
1492336	Exon5	missense_variant	c.880G>A	p.Glu294Lys	1
1492341	Exon5	missense_variant	c.875A>T	p.Gln292Leu	1
1492350	Exon5	missense_variant	c.866C>A	p.Ala289Asp	1
1492357	Exon5	missense_variant	c.859A>G	p.Thr287Ala	1
1492368	Exon5	missense_variant	c.848G>T	p.Arg283Leu	2
1492371	Exon5	missense_variant	c.845T>C	p.Phe282Ser	1
1492374	Exon5	missense_variant	c.842T>C	p.Leu281Ser	1
1492378	Exon5	missense_variant	c.838G>A	p.Val280Ile	1
1492405	Exon5	missense_variant	c.811A>T	p.Asn271Tyr	1
1492405	Exon5	missense_variant	c.811A>T	p.Asn271Tyr	9
1492429	Exon5	missense_variant	c.787G>T	p.Ala263Ser	1
1492429	Exon5	missense_variant	c.787G>T	p.Ala263Ser	3
1492432	Exon5	missense_variant	c.784T>A	p.Cys262Ser	1
1492435	Exon5	missense_variant	c.781G>T	p.Ala261Ser	3
1492441	Exon5	missense_variant	c.775C>T	p.Pro259Ser	1
1492441	Exon5	missense_variant	c.775C>T	p.Pro259Ser	3
1492443	Exon5	missense_variant	c.773A>G	p.Glu258Gly	1
1492452	Exon5	missense_variant	c.764T>C	p.Ile255Thr	1
1492456	Exon5	missense_variant	c.760A>G	p.Ile254Val	2
1492471	Exon5	missense_variant	c.745C>A	p.Pro249Thr	2
1492488	Exon5	missense_variant	c.728C>A	p.Ala243Asp	1
1492489	Exon5	missense_variant	c.727G>T	p.Ala243Ser	1
1492491	Exon5	missense_variant	c.725G>A	p.Arg242Lys	1
1492497	Exon5	missense_variant	c.719G>T	p.Gly240Val	1
1492498	Exon5	missense_variant	c.718G>C	p.Gly240Arg	1
1492501	Exon5	missense_variant	c.715T>G	p.Phe239Val	1
1492504	Exon5	missense_variant	c.712T>A	p.Tyr238Asn	1
1492507	Exon5	missense_variant	c.709T>C	p.Ser237Pro	2
1492780	Exon4	missense_variant	c.700G>A	p.Glu234Lys	1
1492791	Exon4	missense_variant	c.689T>A	p.Ile230Lys	1
1492797	Exon4	missense_variant	c.683A>T	p.Glu228Val	4
1492798	Exon4	missense_variant	c.682G>A	p.Glu228Lys	4
1492801	Exon4	missense_variant	c.679G>A	p.Asp227Asn	2
1492802	Exon4	missense_variant	c.678C>A	p.Asn226Lys	5
1492815	Exon4	missense_variant	c.665C>A	p.Thr222Lys	3
1492843	Exon4	missense_variant	c.637T>A	p.Leu213Ile	1
1492849	Exon4	missense_variant	c.631G>T	p.Asp211Tyr	1
1492851	Exon4	missense_variant	c.629G>T	p.Gly210Val	1
1492855	Exon4	missense_variant	c.625T>C	p.Tyr209His	1
1492875	Exon4	missense_variant	c.605C>T	p.Thr202Ile	4
1492882	Exon4	missense_variant	c.598G>A	p.Gly200Ser	1
1492885	Exon4	missense_variant	c.595T>C	p.Ser199Pro	1
1492885	Exon4	missense_variant	c.595T>C	p.Ser199Pro	1
1492900	Exon4	missense_variant	c.580A>T	p.Ile194Leu	1
1492918	Exon4	missense_variant	c.562A>C	p.Ile188Leu	1
1492933	Exon4	missense_variant	c.547G>A	p.Ala183Thr	1
1492938	Exon4	missense_variant	c.542C>T	p.Thr181Ile	1
1492968	Exon4	missense_variant	c.512T>A	p.Ile171Asn	2
1492975	Exon4	missense_variant	c.505A>G	p.Thr169Ala	1
1492984	Exon4	missense_variant	c.496G>A	p.Glu166Lys	1
1492986	Exon4	missense_variant	c.494A>G	p.Asn165Ser	1
1492988	Exon4	missense_variant	c.492T>G	p.Phe164Leu	1
1492992	Exon4	missense_variant	c.488A>G	p.Asn163Ser	3
1493010	Exon4	missense_variant	c.470A>T	p.Lys157Ile	1
1493022	Exon4	missense_variant	c.458G>A	p.Arg153Lys	1
1493031	Exon4	missense_variant	c.449G>C	p.Ser150Thr	1
1493032	Exon4	missense_variant	c.448A>G	p.Ser150Gly	1
1493034	Exon4	missense_variant	c.446G>T	p.Arg149Ile	1
1493050	Exon4	missense_variant	c.430C>A	p.Leu144Ile	1
1493053	Exon4	missense_variant	c.427A>T	p.Thr143Ser	1
1493056	Exon4	missense_variant	c.424G>A	p.Gly142Arg	1
1493059	Exon4	missense_variant	c.421G>A	p.Asp141Asn	1
1493059	Exon4	missense_variant	c.421G>A	p.Asp141Asn	1
1493064	Exon4	missense_variant	c.416A>T	p.Glu139Val	1
1493124	Exon4	missense_variant	c.356G>T	p.Ser119Ile	3
1493125	Exon4	missense_variant	c.355A>G	p.Ser119Gly	122
1493133	Exon4	missense_variant	c.347G>A	p.Gly116Glu	1
1493135	Exon4	missense_variant	c.345G>T	p.Met115Ile	2
1493140	Exon4	missense_variant	c.340A>G	p.Thr114Ala	2
1493140	Exon4	missense_variant	c.340A>G	p.Thr114Ala	7
1493142	Exon4	missense_variant	c.338A>C	p.Lys113Thr	1
1493146	Exon4	missense_variant	c.334G>A	p.Val112Ile	1
1493147	Exon4	missense_variant	c.333A>C	p.Lys111Asn	1
1493155	Exon4	missense_variant	c.325G>C	p.Asp109His	1
1493157	Exon4	missense_variant	c.323A>G	p.Asn108Ser	1
1493161	Exon4	missense_variant	c.319G>A	p.Val107Ile	1
1493167	Exon4	missense_variant	c.313G>A	p.Val105Ile	1
1493172	Exon4	missense_variant	c.308T>A	p.Phe103Tyr	1
1493179	Exon4	missense_variant	c.301G>A	p.Gly101Ser	1
1493188	Exon4	missense_variant	c.292A>G	p.Ile98Val	1
1493190	Exon4	missense_variant	c.290T>C	p.Ile97Thr	1
1493197	Exon4	missense_variant	c.283T>C	p.Phe95Leu	1
1493202	Exon4	missense_variant	c.278C>T	p.Ser93Leu	1
1493202	Exon4	missense_variant	c.278C>T	p.Ser93Leu	1
1493203	Exon4	missense_variant&splice_region_variant	c.277T>C	p.Ser93Pro	1
1493379	Exon3	missense_variant	c.270A>T	p.Glu90Asp	1
1493381	Exon3	missense_variant	c.268G>A	p.Glu90Lys	1
1493384	Exon3	missense_variant	c.265G>C	p.Gly89Arg	1
1493393	Exon3	missense_variant	c.256A>T	p.Ile86Leu	3
1493401	Exon3	missense_variant	c.248A>T	p.Asn83Ile	1
1493402	Exon3	missense_variant	c.247A>G	p.Asn83Asp	3
1493405	Exon3	missense_variant	c.244G>A	p.Gly82Arg	1
1493407	Exon3	missense_variant	c.242G>A	p.Ser81Asn	3
1493417	Exon3	missense_variant	c.232G>A	p.Val78Ile	1
1493421	Exon3	missense_variant	c.228C>G	p.Phe76Leu	5
1493424	Exon3	missense_variant	c.225A>C	p.Gln75His	1
1493424	Exon3	missense_variant	c.225A>C	p.Gln75His	1
1493426	Exon3	missense_variant	c.223C>A	p.Gln75Lys	2
1493441	Exon3	missense_variant	c.208C>A	p.Leu70Met	2
1493455	Exon3	missense_variant	c.194A>G	p.Asn65Ser	4
1493459	Exon3	missense_variant	c.190G>T	p.Asp64Tyr	1
1493499	Exon3	missense_variant	c.150G>T	p.Lys50Asn	1
1493507	Exon3	missense_variant	c.142A>T	p.Met48Leu	1
1493508	Exon3	missense_variant	c.141T>A	p.Asp47Glu	4
1493509	Exon3	missense_variant	c.140A>G	p.Asp47Gly	1
1493510	Exon3	missense_variant	c.139G>T	p.Asp47Tyr	1
1493512	Exon3	missense_variant	c.137T>C	p.Ile46Thr	1
1493517	Exon3	missense_variant	c.132A>T	p.Glu44Asp	2
1493519	Exon3	missense_variant	c.130G>C	p.Glu44Gln	4
1493524	Exon3	missense_variant	c.125T>A	p.Leu42His	1
1493525	Exon3	missense_variant	c.124C>T	p.Leu42Phe	1
1493538	Exon3	missense_variant	c.111A>T	p.Glu37Asp	1
1493546	Exon3	missense_variant	c.103C>A	p.His35Asn	2
1493548	Exon3	missense_variant&splice_region_variant	c.101A>T	p.Asp34Val	1
1493548	Exon3	missense_variant&splice_region_variant	c.101A>T	p.Asp34Val	1
1493755	Intron2	missense_variant&splice_region_variant	c.98A>G	p.Glu33Gly	1
1493757	Intron2	missense_variant	c.96G>T	p.Met32Ile	2
1493760	Exon2	missense_variant	c.93A>T	p.Leu31Phe	1
1493764	Exon2	missense_variant	c.89G>A	p.Ser30Asn	2
1493765	Exon2	missense_variant	c.88A>T	p.Ser30Cys	1
1493765	Exon2	missense_variant	c.88A>C	p.Ser30Arg	1
1493771	Exon2	missense_variant	c.82G>C	p.Glu28Gln	1
1493777	Exon2	missense_variant	c.76A>T	p.Thr26Ser	1
1493781	Exon2	missense_variant	c.72T>A	p.Asp24Glu	1
1493782	Exon2	missense_variant	c.71A>C	p.Asp24Ala	1
1493783	Exon2	missense_variant	c.70G>A	p.Asp24Asn	1
1493792	Exon2	missense_variant	c.61T>C	p.Ser21Pro	1
1493801	Exon2	missense_variant	c.52G>T	p.Ala18Ser	1
1493805	Exon2	missense_variant	c.48G>T	p.Lys16Asn	1
1493808	Exon2	missense_variant	c.45A>T	p.Lys15Asn	5
1493809	Exon2	missense_variant	c.44A>T	p.Lys15Ile	1
1493811	Exon2	missense_variant	c.42T>A	p.Asn14Lys	2
1493812	Exon2	missense_variant	c.41A>G	p.Asn14Ser	1
1493813	Exon2	missense_variant	c.40A>T	p.Asn14Tyr	1
1493814	Exon2	missense_variant	c.39A>T	p.Arg13Ser	1
1493815	Exon2	missense_variant	c.38G>A	p.Arg13Lys	1
1493819	Exon2	missense_variant	c.34G>C	p.Glu12Gln	2
1493820	Exon2	missense_variant	c.33T>A	p.Asn11Lys	1
1493822	Exon2	missense_variant&splice_region_variant	c.31A>G	p.Asn11Asp	1
1494187	Exon1	missense_variant&splice_region_variant	c.28G>T	p.Gly10Trp	3
1494192	Exon1	missense_variant	c.23A>G	p.Lys8Arg	1
1494195	Exon1	missense_variant	c.20T>A	p.Leu7Gln	2
1494196	Exon1	missense_variant	c.19C>G	p.Leu7Val	2
1494200	Exon1	missense_variant	c.15T>A	p.Asp5Glu	2
1494203	Exon1	missense_variant	c.12T>A	p.Asp4Glu	1
1494204	Exon1	missense_variant	c.11A>T	p.Asp4Val	2
1494205	Exon1	missense_variant	c.10G>A	p.Asp4Asn	1
Total		523			1164

## Sheet: Synonymous variants
Posiition	Aera (intron/exon)	Type of mutation	Nucleotide change	Amino acid change	Total
1490657	Exon5	synonymous_variant	c.2559T>C	p.Phe853Phe	3
1490660	Exon5	synonymous_variant	c.2556T>C	p.Asp852Asp	3
1490672	Exon5	synonymous_variant	c.2544C>T	p.Asn848Asn	1
1490708	Exon5	synonymous_variant	c.2508T>C	p.Ala836Ala	6
1490714	Exon5	synonymous_variant	c.2502G>A	p.Glu834Glu	1
1490717	Exon5	synonymous_variant	c.2499G>A	p.Glu833Glu	90
1490720	Exon5	synonymous_variant	c.2496G>A	p.Glu832Glu	1
1490738	Exon5	synonymous_variant	c.2478T>A	p.Ile826Ile	1
1490747	Exon5	synonymous_variant	c.2469A>T	p.Ala823Ala	3
1490759	Exon5	synonymous_variant	c.2457T>C	p.Ser819Ser	1
1490759	Exon5	synonymous_variant	c.2457T>C	p.Ser819Ser	1
1490765	Exon5	synonymous_variant	c.2451A>T	p.Ser817Ser	2
1490774	Exon5	synonymous_variant	c.2442T>C	p.Pro814Pro	3
1490777	Exon5	synonymous_variant	c.2439G>T	p.Pro813Pro	2
1490777	Exon5	synonymous_variant	c.2439G>T	p.Pro813Pro	6
1490783	Exon5	synonymous_variant	c.2433T>C	p.Leu811Leu	3
1490786	Exon5	synonymous_variant	c.2430G>A	p.Leu810Leu	1
1490792	Exon5	synonymous_variant	c.2424T>C	p.Gly808Gly	1
1490795	Exon5	synonymous_variant	c.2421T>A	p.Ala807Ala	1
1490798	Exon5	synonymous_variant	c.2418G>A	p.Leu806Leu	1
1490804	Exon5	synonymous_variant	c.2412T>C	p.Asp804Asp	2
1490828	Exon5	synonymous_variant	c.2388A>G	p.Pro796Pro	1
1490843	Exon5	synonymous_variant	c.2373C>T	p.Asp791Asp	4
1490852	Exon5	synonymous_variant	c.2364C>A	p.Gly788Gly	4
1490855	Exon5	synonymous_variant	c.2361T>C	p.Asn787Asn	1
1490858	Exon5	synonymous_variant	c.2358A>T	p.Ile786Ile	3
1490861	Exon5	synonymous_variant	c.2355A>T	p.Ser785Ser	4
1490864	Exon5	synonymous_variant	c.2352T>C	p.Cys784Cys	1
1490882	Exon5	synonymous_variant	c.2334T>A	p.Pro778Pro	4
1490885	Exon5	synonymous_variant	c.2331A>G	p.Leu777Leu	1
1490894	Exon5	synonymous_variant	c.2322A>G	p.Leu774Leu	4
1490897	Exon5	synonymous_variant	c.2319T>G	p.Leu773Leu	9
1490909	Exon5	synonymous_variant	c.2307G>A	p.Leu769Leu	1
1490912	Exon5	synonymous_variant	c.2304T>C	p.Asn768Asn	3
1490915	Exon5	synonymous_variant	c.2301A>T	p.Ile767Ile	4
1490918	Exon5	synonymous_variant	c.2298C>T	p.Ser766Ser	4
1490924	Exon5	synonymous_variant	c.2292A>T	p.Thr764Thr	1
1490927	Exon5	synonymous_variant	c.2289C>T	p.Asp763Asp	1
1490930	Exon5	synonymous_variant	c.2286A>T	p.Thr762Thr	3
1490933	Exon5	synonymous_variant	c.2283A>T	p.Val761Val	5
1490942	Exon5	synonymous_variant	c.2274A>T	p.Pro758Pro	7
1490945	Exon5	synonymous_variant	c.2271T>C	p.Phe757Phe	2
1490945	Exon5	synonymous_variant	c.2271T>C	p.Phe757Phe	18
1490948	Exon5	synonymous_variant	c.2268A>T	p.Thr756Thr	4
1490951	Exon5	synonymous_variant	c.2265T>C	p.Leu755Leu	8
1490954	Exon5	synonymous_variant	c.2262A>G	p.Gln754Gln	1
1490957	Exon5	synonymous_variant	c.2259C>A	p.Gly753Gly	12
1490960	Exon5	synonymous_variant	c.2256C>A	p.Thr752Thr	12
1490972	Exon5	synonymous_variant	c.2244T>A	p.Arg748Arg	3
1490975	Exon5	synonymous_variant	c.2241C>T	p.Phe747Phe	1
1490975	Exon5	synonymous_variant	c.2241C>T	p.Phe747Phe	10
1490978	Exon5	synonymous_variant	c.2238T>C	p.Ile746Ile	5
1490987	Exon5	synonymous_variant	c.2229A>G	p.Gln743Gln	2
1490990	Exon5	synonymous_variant	c.2226T>C	p.Asp742Asp	1
1490996	Exon5	synonymous_variant	c.2220A>G	p.Glu740Glu	2
1490999	Exon5	synonymous_variant	c.2217T>C	p.Asp739Asp	1
1490999	Exon5	synonymous_variant	c.2217T>C	p.Asp739Asp	1
1491005	Exon5	synonymous_variant	c.2211T>A	p.Gly737Gly	7
1491008	Exon5	synonymous_variant	c.2208T>C	p.Phe736Phe	5
1491011	Exon5	synonymous_variant	c.2205A>C	p.Pro735Pro	3
1491016	Exon5	synonymous_variant	c.2200T>C	p.Leu734Leu	1
1491017	Exon5	synonymous_variant	c.2199A>G	p.Pro733Pro	1
1491020	Exon5	synonymous_variant	c.2196T>A	p.Gly732Gly	9
1491026	Exon5	synonymous_variant	c.2190A>T	p.Ile730Ile	1
1491038	Exon5	synonymous_variant	c.2178A>G	p.Leu726Leu	2
1491040	Exon5	synonymous_variant	c.2176C>T	p.Leu726Leu	1
1491040	Exon5	synonymous_variant	c.2176C>T	p.Leu726Leu	11
1491041	Exon5	synonymous_variant	c.2175C>T	p.Cys725Cys	4
1491044	Exon5	synonymous_variant	c.2172A>T	p.Ile724Ile	1
1491050	Exon5	synonymous_variant	c.2166G>A	p.Leu722Leu	4
1491053	Exon5	synonymous_variant	c.2163A>T	p.Ala721Ala	6
1491059	Exon5	synonymous_variant	c.2157A>C	p.Ile719Ile	4
1491062	Exon5	synonymous_variant	c.2154C>T	p.Asp718Asp	10
1491068	Exon5	synonymous_variant	c.2148T>A	p.Thr716Thr	2
1491074	Exon5	synonymous_variant	c.2142A>T	p.Gly714Gly	10
1491080	Exon5	synonymous_variant	c.2136T>A	p.Gly712Gly	4
1491083	Exon5	synonymous_variant	c.2133A>G	p.Lys711Lys	3
1491089	Exon5	synonymous_variant	c.2127A>G	p.Leu709Leu	1
1491092	Exon5	synonymous_variant	c.2124T>A	p.Ile708Ile	4
1491095	Exon5	synonymous_variant	c.2121T>G	p.Val707Val	1
1491098	Exon5	synonymous_variant	c.2118G>A	p.Glu706Glu	13
1491101	Exon5	synonymous_variant	c.2115T>C	p.Pro705Pro	1
1491101	Exon5	synonymous_variant	c.2115T>C	p.Pro705Pro	12
1491104	Exon5	synonymous_variant	c.2112A>G	p.Ala704Ala	2
1491104	Exon5	synonymous_variant	c.2112A>G	p.Ala704Ala	7
1491110	Exon5	synonymous_variant	c.2106T>C	p.Tyr702Tyr	4
1491113	Exon5	synonymous_variant	c.2103T>C	p.His701His	4
1491119	Exon5	synonymous_variant	c.2097A>G	p.Thr699Thr	1
1491119	Exon5	synonymous_variant	c.2097A>G	p.Thr699Thr	14
1491125	Exon5	synonymous_variant	c.2091A>T	p.Val697Val	5
1491131	Exon5	synonymous_variant	c.2085A>C	p.Thr695Thr	5
1491137	Exon5	synonymous_variant	c.2079T>A	p.Ala693Ala	10
1491143	Exon5	synonymous_variant	c.2073T>A	p.Gly691Gly	5
1491149	Exon5	synonymous_variant	c.2067A>T	p.Val689Val	1
1491152	Exon5	synonymous_variant	c.2064G>A	p.Lys688Lys	11
1491155	Exon5	synonymous_variant	c.2061A>G	p.Lys687Lys	1
1491155	Exon5	synonymous_variant	c.2061A>G	p.Lys687Lys	1
1491158	Exon5	synonymous_variant	c.2058C>T	p.Ala686Ala	11
1491164	Exon5	synonymous_variant	c.2052T>A	p.Gly684Gly	7
1491167	Exon5	synonymous_variant	c.2049T>C	p.Phe683Phe	2
1491173	Exon5	synonymous_variant	c.2043C>T	p.Ile681Ile	8
1491178	Exon5	synonymous_variant	c.2038C>T	p.Leu680Leu	19
1491179	Exon5	synonymous_variant	c.2037A>G	p.Lys679Lys	2
1491182	Exon5	synonymous_variant	c.2034A>G	p.Val678Val	7
1491188	Exon5	synonymous_variant	c.2028T>C	p.Gly676Gly	6
1491194	Exon5	synonymous_variant	c.2022A>G	p.Lys674Lys	1
1491202	Exon5	synonymous_variant	c.2014T>C	p.Leu672Leu	1
1491203	Exon5	synonymous_variant	c.2013A>G	p.Leu671Leu	6
1491205	Exon5	synonymous_variant	c.2011T>C	p.Leu671Leu	116
1491205	Exon5	synonymous_variant	c.2011T>C	p.Leu671Leu	525
1491206	Exon5	synonymous_variant	c.2010T>A	p.Ile670Ile	1
1491209	Exon5	synonymous_variant	c.2007C>T	p.Asn669Asn	1
1491215	Exon5	synonymous_variant	c.2001A>T	p.Pro667Pro	1
1491229	Exon5	synonymous_variant	c.1987A>C	p.Arg663Arg	1
1491233	Exon5	synonymous_variant	c.1983A>C	p.Val661Val	6
1491236	Exon5	synonymous_variant	c.1980T>A	p.Ile660Ile	5
1491245	Exon5	synonymous_variant	c.1971A>G	p.Glu657Glu	1
1491251	Exon5	synonymous_variant	c.1965A>G	p.Leu655Leu	3
1491253	Exon5	synonymous_variant	c.1963T>C	p.Leu655Leu	5
1491257	Exon5	synonymous_variant	c.1959A>G	p.Glu653Glu	2
1491260	Exon5	synonymous_variant	c.1956T>A	p.Ile652Ile	4
1491263	Exon5	synonymous_variant	c.1953T>A	p.Ala651Ala	1
1491269	Exon5	synonymous_variant	c.1947T>A	p.Ile649Ile	4
1491272	Exon5	synonymous_variant	c.1944C>A	p.Ile648Ile	2
1491272	Exon5	synonymous_variant	c.1944C>A	p.Ile648Ile	2
1491275	Exon5	synonymous_variant	c.1941T>G	p.Ser647Ser	3
1491278	Exon5	synonymous_variant	c.1938T>A	p.Gly646Gly	3
1491290	Exon5	synonymous_variant	c.1926A>G	p.Gln642Gln	4
1491293	Exon5	synonymous_variant	c.1923T>A	p.Ala641Ala	3
1491305	Exon5	synonymous_variant	c.1911T>G	p.Ser637Ser	3
1491313	Exon5	synonymous_variant	c.1903T>C	p.Leu635Leu	3
1491314	Exon5	synonymous_variant	c.1902T>C	p.Gly634Gly	3
1491317	Exon5	synonymous_variant	c.1899A>G	p.Leu633Leu	1
1491320	Exon5	synonymous_variant	c.1896A>G	p.Lys632Lys	3
1491323	Exon5	synonymous_variant	c.1893A>G	p.Arg631Arg	1
1491329	Exon5	synonymous_variant	c.1887T>C	p.Ala629Ala	1
1491335	Exon5	synonymous_variant	c.1881T>C	p.Tyr627Tyr	1
1491341	Exon5	synonymous_variant	c.1875A>G	p.Glu625Glu	5
1491344	Exon5	synonymous_variant	c.1872A>G	p.Gly624Gly	5
1491347	Exon5	synonymous_variant	c.1869T>C	p.Gly623Gly	1
1491347	Exon5	synonymous_variant	c.1869T>A	p.Gly623Gly	4
1491350	Exon5	synonymous_variant	c.1866A>C	p.Thr622Thr	1
1491358	Exon5	synonymous_variant	c.1858T>C	p.Leu620Leu	5
1491362	Exon5	synonymous_variant	c.1854A>G	p.Thr618Thr	2
1491365	Exon5	synonymous_variant	c.1851A>T	p.Leu617Leu	6
1491368	Exon5	synonymous_variant	c.1848T>C	p.Phe616Phe	6
1491371	Exon5	synonymous_variant	c.1845T>C	p.Tyr615Tyr	2
1491374	Exon5	synonymous_variant	c.1842C>T	p.Phe614Phe	9
1491380	Exon5	synonymous_variant	c.1836A>G	p.Lys612Lys	1
1491383	Exon5	synonymous_variant	c.1833T>A	p.Ser611Ser	10
1491395	Exon5	synonymous_variant	c.1821A>T	p.Thr607Thr	6
1491400	Exon5	synonymous_variant	c.1816A>C	p.Arg606Arg	4
1491401	Exon5	synonymous_variant	c.1815A>T	p.Val605Val	7
1491404	Exon5	synonymous_variant	c.1812A>G	p.Leu604Leu	7
1491406	Exon5	synonymous_variant	c.1810T>C	p.Leu604Leu	5
1491409	Exon5	synonymous_variant	c.1807A>C	p.Arg603Arg	6
1491410	Exon5	synonymous_variant	c.1806A>T	p.Ile602Ile	4
1491419	Exon5	synonymous_variant	c.1797A>T	p.Pro599Pro	3
1491422	Exon5	synonymous_variant	c.1794T>C	p.His598His	1
1491422	Exon5	synonymous_variant	c.1794T>C	p.His598His	3
1491425	Exon5	synonymous_variant	c.1791T>C	p.Asp597Asp	2
1491431	Exon5	synonymous_variant	c.1785A>G	p.Glu595Glu	2
1491437	Exon5	synonymous_variant	c.1779A>C	p.Thr593Thr	11
1491449	Exon5	synonymous_variant	c.1767A>G	p.Glu589Glu	1
1491458	Exon5	synonymous_variant	c.1758A>C	p.Ile586Ile	5
1491464	Exon5	synonymous_variant	c.1752C>T	p.Asn584Asn	9
1491467	Exon5	synonymous_variant	c.1749A>G	p.Gln583Gln	1
1491470	Exon5	synonymous_variant	c.1746A>G	p.Gln582Gln	1
1491478	Exon5	synonymous_variant	c.1738T>C	p.Leu580Leu	4
1491482	Exon5	synonymous_variant	c.1734T>A	p.Ile578Ile	12
1491485	Exon5	synonymous_variant	c.1731T>A	p.Ile577Ile	4
1491494	Exon5	synonymous_variant	c.1722A>G	p.Lys574Lys	10
1491500	Exon5	synonymous_variant	c.1716T>G	p.Val572Val	1
1491500	Exon5	synonymous_variant	c.1716T>G	p.Val572Val	2
1491506	Exon5	synonymous_variant	c.1710A>G	p.Lys570Lys	1
1491506	Exon5	synonymous_variant	c.1710A>G	p.Lys570Lys	6
1491509	Exon5	synonymous_variant	c.1707A>G	p.Leu569Leu	3
1491512	Exon5	synonymous_variant	c.1704T>A	p.Ala568Ala	12
1491521	Exon5	synonymous_variant	c.1695A>T	p.Ile565Ile	12
1491527	Exon5	synonymous_variant	c.1689A>C	p.Thr563Thr	9
1491539	Exon5	synonymous_variant	c.1677T>C	p.His559His	6
1491542	Exon5	synonymous_variant	c.1674T>G	p.Val558Val	14
1491551	Exon5	synonymous_variant	c.1665T>G	p.Val555Val	1
1491551	Exon5	synonymous_variant	c.1665T>A	p.Val555Val	7
1491554	Exon5	synonymous_variant	c.1662A>T	p.Thr554Thr	6
1491557	Exon5	synonymous_variant	c.1659A>T	p.Gly553Gly	13
1491563	Exon5	synonymous_variant	c.1653T>A	p.Thr551Thr	9
1491566	Exon5	synonymous_variant	c.1650T>A	p.Gly550Gly	1
1491572	Exon5	synonymous_variant	c.1644A>T	p.Gly548Gly	11
1491575	Exon5	synonymous_variant	c.1641T>A	p.Ile547Ile	4
1491578	Exon5	synonymous_variant	c.1638T>A	p.Ile546Ile	1
1491583	Exon5	synonymous_variant	c.1633C>A	p.Arg545Arg	5
1491583	Exon5	synonymous_variant	c.1633C>A	p.Arg545Arg	28
1491590	Exon5	synonymous_variant	c.1626A>G	p.Glu542Glu	1
1491595	Exon5	synonymous_variant	c.1621C>T	p.Leu541Leu	9
1491608	Exon5	synonymous_variant	c.1608A>G	p.Val536Val	5
1491614	Exon5	synonymous_variant	c.1602T>A	p.Thr534Thr	5
1491629	Exon5	synonymous_variant	c.1587A>T	p.Ile529Ile	5
1491632	Exon5	synonymous_variant	c.1584A>G	p.Arg528Arg	4
1491635	Exon5	synonymous_variant	c.1581A>G	p.Glu527Glu	4
1491638	Exon5	synonymous_variant	c.1578A>G	p.Glu526Glu	2
1491641	Exon5	synonymous_variant	c.1575G>A	p.Leu525Leu	9
1491643	Exon5	synonymous_variant	c.1573T>C	p.Leu525Leu	4
1491647	Exon5	synonymous_variant	c.1569A>G	p.Ala523Ala	2
1491647	Exon5	synonymous_variant	c.1569A>G	p.Ala523Ala	1
1491650	Exon5	synonymous_variant	c.1566A>G	p.Leu522Leu	4
1491656	Exon5	synonymous_variant	c.1560T>C	p.Pro520Pro	4
1491656	Exon5	synonymous_variant	c.1560T>C	p.Pro520Pro	4
1491659	Exon5	synonymous_variant	c.1557A>T	p.Gly519Gly	4
1491665	Exon5	synonymous_variant	c.1551A>C	p.Ile517Ile	8
1491671	Exon5	synonymous_variant	c.1545A>G	p.Gln515Gln	2
1491674	Exon5	synonymous_variant	c.1542A>G	p.Leu514Leu	4
1491676	Exon5	synonymous_variant	c.1540T>C	p.Leu514Leu	3
1491677	Exon5	synonymous_variant	c.1539T>C	p.Phe513Phe	1
1491677	Exon5	synonymous_variant	c.1539T>C	p.Phe513Phe	5
1491680	Exon5	synonymous_variant	c.1536G>T	p.Val512Val	7
1491686	Exon5	synonymous_variant	c.1530A>G	p.Lys510Lys	10
1491689	Exon5	synonymous_variant	c.1527T>C	p.Asp509Asp	2
1491692	Exon5	synonymous_variant	c.1524T>A	p.Val508Val	4
1491704	Exon5	synonymous_variant	c.1512A>G	p.Glu504Glu	7
1491707	Exon5	synonymous_variant	c.1509T>C	p.Val503Val	1
1491719	Exon5	synonymous_variant	c.1497A>G	p.Lys499Lys	1
1491725	Exon5	synonymous_variant	c.1491A>T	p.Ile497Ile	10
1491728	Exon5	synonymous_variant	c.1488T>C	p.Val496Val	4
1491731	Exon5	synonymous_variant	c.1485T>G	p.Ser495Ser	7
1491734	Exon5	synonymous_variant	c.1482T>A	p.Ala494Ala	11
1491737	Exon5	synonymous_variant	c.1479A>T	p.Thr493Thr	10
1491743	Exon5	synonymous_variant	c.1473A>T	p.Pro491Pro	7
1491757	Exon5	synonymous_variant	c.1459T>C	p.Leu487Leu	5
1491758	Exon5	synonymous_variant	c.1458A>G	p.Leu486Leu	2
1491761	Exon5	synonymous_variant	c.1455T>A	p.Ala485Ala	6
1491766	Exon5	synonymous_variant	c.1450A>C	p.Arg484Arg	5
1491770	Exon5	synonymous_variant	c.1446T>C	p.Gly482Gly	1
1491773	Exon5	synonymous_variant	c.1443T>C	p.Phe481Phe	1
1491776	Exon5	synonymous_variant	c.1440C>T	p.Tyr480Tyr	13
1491785	Exon5	synonymous_variant	c.1431G>A	p.Lys477Lys	4
1491785	Exon5	synonymous_variant	c.1431G>A	p.Lys477Lys	21
1491788	Exon5	synonymous_variant	c.1428A>T	p.Gly476Gly	2
1491791	Exon5	synonymous_variant	c.1425A>G	p.Leu475Leu	2
1491793	Exon5	synonymous_variant	c.1423T>C	p.Leu475Leu	1
1491794	Exon5	synonymous_variant	c.1422C>G	p.Thr474Thr	8
1491797	Exon5	synonymous_variant	c.1419T>G	p.Arg473Arg	6
1491803	Exon5	synonymous_variant	c.1413G>A	p.Arg471Arg	7
1491805	Exon5	synonymous_variant	c.1411A>C	p.Arg471Arg	2
1491805	Exon5	synonymous_variant	c.1411A>C	p.Arg471Arg	8
1491806	Exon5	synonymous_variant	c.1410A>G	p.Lys470Lys	2
1491809	Exon5	synonymous_variant	c.1407A>G	p.Lys469Lys	1
1491818	Exon5	synonymous_variant	c.1398A>G	p.Val466Val	7
1491821	Exon5	synonymous_variant	c.1395A>T	p.Ile465Ile	2
1491827	Exon5	synonymous_variant	c.1389A>C	p.Val463Val	11
1491833	Exon5	synonymous_variant	c.1383A>T	p.Gly461Gly	7
1491836	Exon5	synonymous_variant	c.1380T>C	p.Asn460Asn	1
1491842	Exon5	synonymous_variant	c.1374A>T	p.Ile458Ile	1
1491845	Exon5	synonymous_variant	c.1371A>T	p.Ile457Ile	11
1491848	Exon5	synonymous_variant	c.1368T>C	p.Tyr456Tyr	3
1491854	Exon5	synonymous_variant	c.1362A>G	p.Arg454Arg	1
1491857	Exon5	synonymous_variant	c.1359T>A	p.Ser453Ser	6
1491860	Exon5	synonymous_variant	c.1356A>T	p.Gly452Gly	11
1491863	Exon5	synonymous_variant	c.1353A>G	p.Val451Val	2
1491863	Exon5	synonymous_variant	c.1353A>G	p.Val451Val	14
1491869	Exon5	synonymous_variant	c.1347A>G	p.Gly449Gly	6
1491872	Exon5	synonymous_variant	c.1344A>G	p.Glu448Glu	2
1491872	Exon5	synonymous_variant	c.1344A>G	p.Glu448Glu	7
1491878	Exon5	synonymous_variant	c.1338A>T	p.Ile446Ile	9
1491890	Exon5	synonymous_variant	c.1326T>C	p.Gly442Gly	6
1491893	Exon5	synonymous_variant	c.1323A>G	p.Glu441Glu	1
1491899	Exon5	synonymous_variant	c.1317T>C	p.Tyr439Tyr	1
1491905	Exon5	synonymous_variant	c.1311A>G	p.Thr437Thr	5
1491908	Exon5	synonymous_variant	c.1308C>T	p.Thr436Thr	1
1491908	Exon5	synonymous_variant	c.1308C>G	p.Thr436Thr	16
1491911	Exon5	synonymous_variant	c.1305A>G	p.Arg435Arg	1
1491913	Exon5	synonymous_variant	c.1303A>C	p.Arg435Arg	12
1491917	Exon5	synonymous_variant	c.1299T>A	p.Ala433Ala	12
1491923	Exon5	synonymous_variant	c.1293T>C	p.Ile431Ile	5
1491929	Exon5	synonymous_variant	c.1287A>G	p.Leu429Leu	7
1491947	Exon5	synonymous_variant	c.1269T>G	p.Thr423Thr	11
1491953	Exon5	synonymous_variant	c.1263C>T	p.Tyr421Tyr	15
1491958	Exon5	synonymous_variant	c.1258A>C	p.Arg420Arg	10
1491962	Exon5	synonymous_variant	c.1254C>A	p.Ile418Ile	10
1491965	Exon5	synonymous_variant	c.1251T>C	p.Tyr417Tyr	6
1491974	Exon5	synonymous_variant	c.1242G>A	p.Lys414Lys	9
1491980	Exon5	synonymous_variant	c.1236T>A	p.Ile412Ile	4
1491983	Exon5	synonymous_variant	c.1233T>C	p.Ser411Ser	4
1491995	Exon5	synonymous_variant	c.1221T>C	p.Asn407Asn	3
1492004	Exon5	synonymous_variant	c.1212T>A	p.Ile404Ile	5
1492010	Exon5	synonymous_variant	c.1206A>G	p.Ala402Ala	1
1492010	Exon5	synonymous_variant	c.1206A>G	p.Ala402Ala	3
1492016	Exon5	synonymous_variant	c.1200T>A	p.Ile400Ile	8
1492019	Exon5	synonymous_variant	c.1197T>C	p.Asn399Asn	4
1492022	Exon5	synonymous_variant	c.1194T>C	p.Asn398Asn	4
1492025	Exon5	synonymous_variant	c.1191T>C	p.Asn397Asn	4
1492028	Exon5	synonymous_variant	c.1188A>T	p.Gly396Gly	1
1492028	Exon5	synonymous_variant	c.1188A>G	p.Gly396Gly	1
1492031	Exon5	synonymous_variant	c.1185A>G	p.Leu395Leu	1
1492031	Exon5	synonymous_variant	c.1185A>T	p.Leu395Leu	3
1492033	Exon5	synonymous_variant	c.1183C>T	p.Leu395Leu	8
1492037	Exon5	synonymous_variant	c.1179T>C	p.Asp393Asp	4
1492040	Exon5	synonymous_variant	c.1176T>A	p.Ala392Ala	4
1492045	Exon5	synonymous_variant	c.1171T>C	p.Leu391Leu	4
1492049	Exon5	synonymous_variant	c.1167T>G	p.Thr389Thr	9
1492055	Exon5	synonymous_variant	c.1161G>A	p.Thr387Thr	5
1492063	Exon5	synonymous_variant	c.1153T>C	p.Leu385Leu	2
1492067	Exon5	synonymous_variant	c.1149C>T	p.Ile383Ile	6
1492070	Exon5	synonymous_variant	c.1146A>G	p.Lys382Lys	1
1492073	Exon5	synonymous_variant	c.1143T>C	p.Cys381Cys	5
1492076	Exon5	synonymous_variant	c.1140T>A	p.Val380Val	7
1492085	Exon5	synonymous_variant	c.1131A>G	p.Ser377Ser	9
1492091	Exon5	synonymous_variant	c.1125T>C	p.Ile375Ile	1
1492091	Exon5	synonymous_variant	c.1125T>A	p.Ile375Ile	4
1492094	Exon5	synonymous_variant	c.1122T>A	p.Thr374Thr	7
1492097	Exon5	synonymous_variant	c.1119T>C	p.His373His	1
1492100	Exon5	synonymous_variant	c.1116G>A	p.Lys372Lys	2
1492112	Exon5	synonymous_variant	c.1104A>G	p.Lys368Lys	2
1492115	Exon5	synonymous_variant	c.1101G>A	p.Gln367Gln	3
1492118	Exon5	synonymous_variant	c.1098T>C	p.Asn366Asn	3
1492123	Exon5	synonymous_variant	c.1093T>C	p.Leu365Leu	140
1492124	Exon5	synonymous_variant	c.1092A>T	p.Val364Val	4
1492139	Exon5	synonymous_variant	c.1077T>C	p.Phe359Phe	1
1492142	Exon5	synonymous_variant	c.1074T>C	p.Ser358Ser	1
1492142	Exon5	synonymous_variant	c.1074T>C	p.Ser358Ser	1
1492148	Exon5	synonymous_variant	c.1068A>G	p.Gly356Gly	1
1492153	Exon5	synonymous_variant	c.1063A>C	p.Arg355Arg	4
1492160	Exon5	synonymous_variant	c.1056A>T	p.Ile352Ile	4
1492166	Exon5	synonymous_variant	c.1050T>A	p.Ile350Ile	7
1492172	Exon5	synonymous_variant	c.1044T>A	p.Thr348Thr	4
1492175	Exon5	synonymous_variant	c.1041T>C	p.Asp347Asp	2
1492184	Exon5	synonymous_variant	c.1032T>C	p.Phe344Phe	2
1492193	Exon5	synonymous_variant	c.1023A>G	p.Val341Val	1
1492193	Exon5	synonymous_variant	c.1023A>T	p.Val341Val	2
1492199	Exon5	synonymous_variant	c.1017T>G	p.Gly339Gly	5
1492208	Exon5	synonymous_variant	c.1008A>G	p.Val336Val	4
1492214	Exon5	synonymous_variant	c.1002T>A	p.Ile334Ile	1
1492214	Exon5	synonymous_variant	c.1002T>A	p.Ile334Ile	1
1492217	Exon5	synonymous_variant	c.999T>C	p.Tyr333Tyr	1
1492220	Exon5	synonymous_variant	c.996A>G	p.Lys332Lys	4
1492226	Exon5	synonymous_variant	c.990C>G	p.Ser330Ser	1
1492226	Exon5	synonymous_variant	c.990C>G	p.Ser330Ser	6
1492235	Exon5	synonymous_variant	c.981G>A	p.Lys327Lys	4
1492235	Exon5	synonymous_variant	c.981G>A	p.Lys327Lys	9
1492241	Exon5	synonymous_variant	c.975G>A	p.Lys325Lys	2
1492241	Exon5	synonymous_variant	c.975G>A	p.Lys325Lys	6
1492244	Exon5	synonymous_variant	c.972T>C	p.His324His	5
1492250	Exon5	synonymous_variant	c.966A>C	p.Ile322Ile	4
1492259	Exon5	synonymous_variant	c.957T>C	p.Asn319Asn	2
1492262	Exon5	synonymous_variant	c.954T>A	p.Ala318Ala	1
1492265	Exon5	synonymous_variant	c.951A>C	p.Pro317Pro	1
1492274	Exon5	synonymous_variant	c.942A>T	p.Arg314Arg	1
1492286	Exon5	synonymous_variant	c.930C>T	p.Thr310Thr	3
1492292	Exon5	synonymous_variant	c.924A>T	p.Ala308Ala	1
1492313	Exon5	synonymous_variant	c.903G>A	p.Gly301Gly	5
1492322	Exon5	synonymous_variant	c.894A>G	p.Gln298Gln	1
1492322	Exon5	synonymous_variant	c.894A>G	p.Gln298Gln	1
1492340	Exon5	synonymous_variant	c.876G>A	p.Gln292Gln	5
1492343	Exon5	synonymous_variant	c.873A>G	p.Gln291Gln	3
1492349	Exon5	synonymous_variant	c.867T>A	p.Ala289Ala	4
1492352	Exon5	synonymous_variant	c.864A>G	p.Glu288Glu	1
1492355	Exon5	synonymous_variant	c.861T>G	p.Thr287Thr	5
1492361	Exon5	synonymous_variant	c.855T>A	p.Ile285Ile	3
1492364	Exon5	synonymous_variant	c.852T>C	p.Asn284Asn	1
1492364	Exon5	synonymous_variant	c.852T>C	p.Asn284Asn	3
1492367	Exon5	synonymous_variant	c.849T>A	p.Arg283Arg	3
1492375	Exon5	synonymous_variant	c.841T>C	p.Leu281Leu	6
1492379	Exon5	synonymous_variant	c.837A>G	p.Val279Val	7
1492385	Exon5	synonymous_variant	c.831A>G	p.Leu277Leu	1
1492388	Exon5	synonymous_variant	c.828C>T	p.Asn276Asn	6
1492391	Exon5	synonymous_variant	c.825A>T	p.Gly275Gly	2
1492397	Exon5	synonymous_variant	c.819T>C	p.Val273Val	1
1492403	Exon5	synonymous_variant	c.813T>C	p.Asn271Asn	1
1492408	Exon5	synonymous_variant	c.808T>C	p.Leu270Leu	6
1492411	Exon5	synonymous_variant	c.805T>C	p.Leu269Leu	6
1492415	Exon5	synonymous_variant	c.801G>A	p.Arg267Arg	7
1492417	Exon5	synonymous_variant	c.799A>C	p.Arg267Arg	4
1492424	Exon5	synonymous_variant	c.792C>T	p.Ser264Ser	9
1492427	Exon5	synonymous_variant	c.789A>T	p.Ala263Ala	1
1492427	Exon5	synonymous_variant	c.789A>T	p.Ala263Ala	4
1492430	Exon5	synonymous_variant	c.786T>C	p.Cys262Cys	1
1492436	Exon5	synonymous_variant	c.780C>T	p.Thr260Thr	8
1492439	Exon5	synonymous_variant	c.777A>C	p.Pro259Pro	6
1492454	Exon5	synonymous_variant	c.762C>T	p.Ile254Ile	7
1492454	Exon5	synonymous_variant	c.762C>T	p.Ile254Ile	5
1492457	Exon5	synonymous_variant	c.759A>G	p.Thr253Thr	10
1492460	Exon5	synonymous_variant	c.756A>G	p.Ala252Ala	5
1492463	Exon5	synonymous_variant	c.753T>C	p.Ser251Ser	5
1492472	Exon5	synonymous_variant	c.744A>G	p.Glu248Glu	5
1492481	Exon5	synonymous_variant	c.735G>A	p.Leu245Leu	4
1492483	Exon5	synonymous_variant	c.733C>T	p.Leu245Leu	2
1492484	Exon5	synonymous_variant	c.732A>T	p.Leu244Leu	4
1492486	Exon5	synonymous_variant	c.730C>T	p.Leu244Leu	1
1492496	Exon5	synonymous_variant	c.720G>T	p.Gly240Gly	1
1492505	Exon5	synonymous_variant	c.711C>T	p.Ser237Ser	6
1492784	Exon4	synonymous_variant	c.696T>A	p.Val232Val	1
1492787	Exon4	synonymous_variant	c.693G>A	p.Arg231Arg	241
1492787	Exon4	synonymous_variant	c.693G>A	p.Arg231Arg	1299
1492789	Exon4	synonymous_variant	c.691A>C	p.Arg231Arg	1
1492790	Exon4	synonymous_variant	c.690A>C	p.Ile230Ile	1
1492790	Exon4	synonymous_variant	c.690A>C	p.Ile230Ile	1
1492793	Exon4	synonymous_variant	c.687G>A	p.Glu229Glu	1
1492793	Exon4	synonymous_variant	c.687G>A	p.Glu229Glu	5
1492811	Exon4	synonymous_variant	c.669A>T	p.Val223Val	4
1492814	Exon4	synonymous_variant	c.666A>C	p.Thr222Thr	5
1492820	Exon4	synonymous_variant	c.660G>A	p.Lys220Lys	5
1492820	Exon4	synonymous_variant	c.660G>A	p.Lys220Lys	19
1492823	Exon4	synonymous_variant	c.657A>T	p.Gly219Gly	5
1492832	Exon4	synonymous_variant	c.648G>A	p.Leu216Leu	2
1492834	Exon4	synonymous_variant	c.646T>C	p.Leu216Leu	2
1492834	Exon4	synonymous_variant	c.646T>C	p.Leu216Leu	10
1492835	Exon4	synonymous_variant	c.645T>A	p.Ile215Ile	4
1492838	Exon4	synonymous_variant	c.642C>T	p.Tyr214Tyr	6
1492844	Exon4	synonymous_variant	c.636C>A	p.Val212Val	6
1492850	Exon4	synonymous_variant	c.630A>T	p.Gly210Gly	49
1492850	Exon4	synonymous_variant	c.630A>T	p.Gly210Gly	236
1492874	Exon4	synonymous_variant	c.606C>T	p.Thr202Thr	1
1492874	Exon4	synonymous_variant	c.606C>A	p.Thr202Thr	4
1492880	Exon4	synonymous_variant	c.600T>C	p.Gly200Gly	1
1492883	Exon4	synonymous_variant	c.597T>G	p.Ser199Ser	3
1492913	Exon4	synonymous_variant	c.567T>G	p.Thr189Thr	1
1492925	Exon4	synonymous_variant	c.555A>G	p.Lys185Lys	1
1492925	Exon4	synonymous_variant	c.555A>G	p.Lys185Lys	1
1492961	Exon4	synonymous_variant	c.519C>T	p.Ser173Ser	1
1492967	Exon4	synonymous_variant	c.513C>A	p.Ile171Ile	6
1492979	Exon4	synonymous_variant	c.501C>T	p.Asn167Asn	1
1493009	Exon4	synonymous_variant	c.471A>G	p.Lys157Lys	1
1493015	Exon4	synonymous_variant	c.465C>T	p.Thr155Thr	3
1493015	Exon4	synonymous_variant	c.465C>T	p.Thr155Thr	16
1493018	Exon4	synonymous_variant	c.462T>C	p.Ala154Ala	1
1493021	Exon4	synonymous_variant	c.459A>G	p.Arg153Arg	10
1493024	Exon4	synonymous_variant	c.456T>C	p.Phe152Phe	2
1493027	Exon4	synonymous_variant	c.453A>C	p.Thr151Thr	2
1493066	Exon4	synonymous_variant	c.414A>T	p.Ala138Ala	1
1493075	Exon4	synonymous_variant	c.405T>A	p.Thr135Thr	3
1493117	Exon4	synonymous_variant	c.363C>T	p.Phe121Phe	1
1493117	Exon4	synonymous_variant	c.363C>T	p.Phe121Phe	5
1493120	Exon4	synonymous_variant	c.360T>C	p.Ser120Ser	1
1493120	Exon4	synonymous_variant	c.360T>C	p.Ser120Ser	3
1493132	Exon4	synonymous_variant	c.348A>T	p.Gly116Gly	1
1493141	Exon4	synonymous_variant	c.339G>A	p.Lys113Lys	3
1493141	Exon4	synonymous_variant	c.339G>A	p.Lys113Lys	16
1493144	Exon4	synonymous_variant	c.336A>T	p.Val112Val	1
1493144	Exon4	synonymous_variant	c.336A>T	p.Val112Val	2
1493150	Exon4	synonymous_variant	c.330A>G	p.Lys110Lys	2
1493150	Exon4	synonymous_variant	c.330A>G	p.Lys110Lys	1
1493156	Exon4	synonymous_variant	c.324T>C	p.Asn108Asn	1
1493165	Exon4	synonymous_variant	c.315T>C	p.Val105Val	1
1493177	Exon4	synonymous_variant	c.303C>T	p.Gly101Gly	3
1493189	Exon4	synonymous_variant	c.291T>A	p.Ile97Ile	1
1493195	Exon4	synonymous_variant	c.285T>C	p.Phe95Phe	1
1493201	Exon4	synonymous_variant	c.279A>C	p.Ser93Ser	6
1493201	Exon4	synonymous_variant	c.279A>C	p.Ser93Ser	36
1493382	Exon3	synonymous_variant	c.267G>A	p.Gly89Gly	3
1493385	Exon3	synonymous_variant	c.264A>G	p.Gln88Gln	15
1493385	Exon3	synonymous_variant	c.264A>G	p.Gln88Gln	22
1493388	Exon3	synonymous_variant	c.261A>G	p.Lys87Lys	1
1493388	Exon3	synonymous_variant	c.261A>G	p.Lys87Lys	1
1493394	Exon3	synonymous_variant	c.255A>T	p.Val85Val	3
1493397	Exon3	synonymous_variant	c.252A>G	p.Leu84Leu	3
1493399	Exon3	synonymous_variant	c.250T>C	p.Leu84Leu	1
1493400	Exon3	synonymous_variant	c.249T>C	p.Asn83Asn	1
1493400	Exon3	synonymous_variant	c.249T>C	p.Asn83Asn	1
1493403	Exon3	synonymous_variant	c.246A>G	p.Gly82Gly	1
1493403	Exon3	synonymous_variant	c.246A>G	p.Gly82Gly	7
1493409	Exon3	synonymous_variant	c.240A>G	p.Lys80Lys	1
1493415	Exon3	synonymous_variant	c.234T>G	p.Val78Val	1
1493436	Exon3	synonymous_variant	c.213T>A	p.Ser71Ser	9
1493445	Exon3	synonymous_variant	c.204G>A	p.Leu68Leu	4
1493451	Exon3	synonymous_variant	c.198A>G	p.Glu66Glu	4
1493454	Exon3	synonymous_variant	c.195T>C	p.Asn65Asn	1
1493460	Exon3	synonymous_variant	c.189C>T	p.Asn63Asn	6
1493463	Exon3	synonymous_variant	c.186A>G	p.Leu62Leu	1
1493465	Exon3	synonymous_variant	c.184T>C	p.Leu62Leu	4
1493469	Exon3	synonymous_variant	c.180T>C	p.Ser60Ser	4
1493472	Exon3	synonymous_variant	c.177T>C	p.Cys59Cys	2
1493475	Exon3	synonymous_variant	c.174T>A	p.Val58Val	4
1493478	Exon3	synonymous_variant	c.171A>G	p.Leu57Leu	1
1493480	Exon3	synonymous_variant	c.169C>T	p.Leu57Leu	9
1493481	Exon3	synonymous_variant	c.168T>C	p.Asn56Asn	1
1493484	Exon3	synonymous_variant	c.165T>C	p.Asn55Asn	4
1493492	Exon3	synonymous_variant	c.157T>C	p.Leu53Leu	4
1493499	Exon3	synonymous_variant	c.150G>A	p.Lys50Lys	4
1493511	Exon3	synonymous_variant	c.138T>C	p.Ile46Ile	6
1493523	Exon3	synonymous_variant	c.126T>A	p.Leu42Leu	2
1493526	Exon3	synonymous_variant	c.123G>A	p.Lys41Lys	2
1493526	Exon3	synonymous_variant	c.123G>A	p.Lys41Lys	3
1493532	Exon3	synonymous_variant	c.117G>A	p.Arg39Arg	1
1493532	Exon3	synonymous_variant	c.117G>A	p.Arg39Arg	13
1493541	Exon3	synonymous_variant	c.108A>G	p.Leu36Leu	1
1493763	Exon2	synonymous_variant	c.90T>C	p.Ser30Ser	1
1493766	Exon2	synonymous_variant	c.87T>C	p.Asp29Asp	3
1493784	Exon2	synonymous_variant	c.69T>C	p.Asp23Asp	3
1493799	Exon2	synonymous_variant	c.54T>C	p.Ala18Ala	1
1493820	Exon2	synonymous_variant	c.33T>C	p.Asn11Asn	1
1494191	Exon1	synonymous_variant	c.24A>G	p.Lys8Lys	3
1494191	Exon1	synonymous_variant	c.24A>G	p.Lys8Lys	10
1494194	Exon1	synonymous_variant	c.21A>T	p.Leu7Leu	2
Total		493			4823
