# Supplementary material for: An orally available PfPKG inhibitor blocks Plasmodium’s infection of the liver
Source: PLoS Pathog. 2026 Jul 30;22(7):e1014322. doi: 10.1371/journal.ppat.1014322 (PMC13422867; doi:10.1371/journal.ppat.1014322)
Supplement: S2 Table — PK properties in mice after oral and intravenous dosing of 10 mg/kg compound. t1/2: half-life; Tmax: maximum time; Cmax: maximum concentration; AUC: area under the concentration-time curve; AUClast: AUC last observed concentration; AUCINF_obs: AUC extrapolated to infinity, based on the last observed concentration; CI_obs: Observed total plasma clearance. (XLSX) [file ppat.1014322.s008.xlsx]

## Sheet: S2_Table
	This data was collected using a mass spectrometer funded by NIH grant number 1 S10OD030332-01, which should be cited in future publications that utilize the data. Grant citation does not confer authorship.
	RT55820-3-1-6(RUPB-061)
	MW:	349.5
	PO	Dose	T1/2	Tmax	Cmax	Cmax	AUClast	AUClast	AUCINF_obs	AUC_%Extrap_obs	Cl_obs	Bioavailability
		(mg/kg)	(hr)	(hr)	(ng/ml)	(µM)	(hr*ng/ml)	(µM*hr)	(hr*ng/ml)	(%)	(ml/min/kg)	(%F)
	Mouse 1	10	8.97173	6	170	0.486409	2121.2	6.06925	2623.41	19.1433	63.5305
	Mouse 2	10	9.71046	6	242	0.692418	2612.98	7.47634	3370.88	22.4837	49.4431
	Mouse 3	10	7.45595	0.5	248	0.709585	2906.46	8.31605	3335.65	12.8668	49.9653
	Average		8.71272	4.16667	220	0.629471	2546.88	7.28721	3109.98	18.1646	54.313	0.90878
	IV	Dose	T1/2	Tmax	Cmax	Cmax	AUClast	AUClast	AUCINF_obs	AUC_%Extrap_obs	Cl_obs	MRTINF_obs	Vss_obs
		(mg/kg)	(hr)	(hr)	(ng/ml)	(µM)	(hr*ng/ml)	(µM*hr)	(hr*ng/ml)	(%)	(ml/min/kg)	(hr)	(L/kg)
	Mouse 1	10	10.8248	0.0833333	998	2.85551	2400.72	6.86901	3062.87	21.6187	54.4151	15.2193	49.6895
	Mouse 2	10	14.9223	0.0833333	1340	3.83405	2698.95	7.72232	3934.67	31.406	42.3585	20.347	51.712
	Mouse 3	10	9.59089	0.0833333	1250	3.57654	2687.75	7.69027	3268.89	17.778	50.9857	13.2297	40.4716
	Average		11.7793	0.0833333	1196	3.42203	2595.81	7.4272	3422.15	23.6009	49.2531	16.2653	47.291
