# Supplementary material for: An orally available PfPKG inhibitor blocks Plasmodium’s infection of the liver
Source: PLoS Pathog. 2026 Jul 30;22(7):e1014322. doi: 10.1371/journal.ppat.1014322 (PMC13422867; doi:10.1371/journal.ppat.1014322)
Supplement: S3 Table — X-ray structures of RUPB-60 and RUPB-61 bound to P. vivax PKG were solved and deposited in the PDB database. (XLSX) [file ppat.1014322.s009.xlsx]

## Sheet: S3_Table
	Sample	RUPB-60	RUPB-61
	PDB Code	9P75	9P74
	Data Collection
	Unit-cell parameters (Å, o)	a=190.52	a=190.17
		b=117.85	b=117.35
		c=67.31	c=67.31
		b=94.0	b=93.55
	Space group	C2	P432
	Resolution (Å)1	47.51-2.90	49.91-2.80
		(3.06-2.90)	(2.94-2.80)
	Wavelength (Å)	0.9786	0.9786
	Temperature (K)	100	100
	Observed reflections	209,792	164,453
	Unique reflections	32,911	34,947
	<I/(I)>1	10.1 (2.0)	10.9 (1.9)
	Completeness (%)1	99.9 (99.9)	96.1 (100)
	Multiplicity1	6.4 (6.8)	4.7 (5.0)
	Rmerge (%)1, 2	11.0 (0.912)	8.9 (94.2)
	Rmeas (%)1, 4	12.0 (98.8)	10.1 (105.1)
	Rpim (%)1, 4	4.7 (37.6)	4.5 (46.1)
	CC1/2 1, 5	0.998 (0.862)	0.998 (0.777)
	Refinement
	Resolution (Å) 1	47.41-2.90	49.91-2.80
	Reflections (working/test)1	31,167/1,711	33,283/1,646
	Rfactor / Rfree (%)1,3	22.1/26.6	23.3/27.1
	No. of atoms (Protein/ Ligand)	5,946/26	5,940/26
	Model Quality
	R.m.s deviations
	Bond lengths (Å)	0.002	0.004
	Bond angles (o)	0.460	0.488
	Mean B-factor (Å2)
	All Atoms	100.5	94.9
	Protein	100.5	94.9
	Ligand	106.7	109.9
	Coordinate error (maximum likelihood) (Å)	0.44	0.43
	Ramachandran Plot
	Most favored (%)	98.5	97.7
	Additionally allowed (%)	1.5	2.3
