# Supplementary material for: An orally available PfPKG inhibitor blocks Plasmodium’s infection of the liver
Source: PLoS Pathog. 2026 Jul 30;22(7):e1014322. doi: 10.1371/journal.ppat.1014322 (PMC13422867; doi:10.1371/journal.ppat.1014322)
Supplement: S4 Table — *Experimental ∆G was inferred from IC50 values using the relationship IC50 ~ Kd and ∆G = -RTLn(Kd). (XLSX) [file ppat.1014322.s010.xlsx]

## Sheet: S4_Table
Ligand	Predicted Binding (ΔG) (kcal/mol)	Experimental Binding* (ΔG) (kcal/mol)
RUPB-001	-9.6	-10.2
RUPB-002	-10.9	-9.2
RUPB-005	-9.2	-7.8
RUPB-006	-7.9	-7.9
RUPB-008	-8.7	-10.2
RUPB-009	-11.1	-9.6
RUPB-012	-7.5	-6.7
RUPB-013	-7.2	-7.2
RUPB-014	-8.9	-9.5
RUPB-015	-10	-9.5
RUPB-016	-8.5	-8.2
RUPB-017	-9.2	-9
RUPB-018	-10.4	-10.9
RUPB-019	-7.5	-7.3
RUPB-021	-7.6	-9.1
RUPB-024	-7.7	-7.9
RUPB-028	-9.8	-10
RUPB-029	-10.2	-10.1
RUPB-030	-9.7	-10
RUPB-031	-10.6	-10.9
RUPB-032	-11.6	-10.3
RUPB-033	-9.7	-8.8
RUPB-034	-10	-10.3
RUPB-035	-10.1	-9.2
RUPB-036	-9.1	-10
RUPB-037	-9.1	-9.3
RUPB-59	-10.7	-10.8
RUPB-61	-9.9	-11
RUPB-63	-9.3	-11.3
RUPB-65	-13.2	-11.4
RUPB-68 R	-10.7	-10.2
RUPB-68 S	-11.1	-10.2
RUPB-69	-10.9	-12
RUPB-72	-11.1	-10.7
RUPB-73	-8.1	-9.1
TSP	-9.7	-10.4
